# Supplementary material for: The EBV-Positive Tumor Methylome Is Distinct from EBV-Negative in Diffuse Large B-Cell Lymphoma
Source: Cancers (Basel). 2025 Sep 13;17(18):2994. doi: 10.3390/cancers17182994 (PMC12468171; doi:10.3390/cancers17182994)
Supplement: Supplementary file 1 [file cancers-17-02994-s001.zip]

Archive with 6 entries (6 files):
- .DS_Store
- FigureS1.pdf
- FigureS2.pdf
- TableS1.pdf
- TableS2_caption.pdf
- TableS2_DifferentialGeneMethylation.xlsx
