# Supplementary material for: The EBV-Positive Tumor Methylome Is Distinct from EBV-Negative in Diffuse Large B-Cell Lymphoma
Source: Cancers (Basel). 2025 Sep 13;17(18):2994. doi: 10.3390/cancers17182994 (PMC12468171; doi:10.3390/cancers17182994)
Supplement: Supplementary file 1 [file cancers-17-02994-s001.zip › TableS2_DifferentialGeneMethylation.xlsx]

## Sheet: SuppleT2a_DLBCLvControl
gene_name	ensemble	estimate	p.value	log10.p.value	FDR	log10FDR
HOXD9	ENSG00000128709.13	5.36355	2.6033e-270	-269.584	1.46002e-266	-265.836
HOXD10	ENSG00000128710.6	5.36355	2.6033e-270	-269.584	1.46002e-266	-265.836
HOXD8	ENSG00000175879.9	5.36355	2.6033e-270	-269.584	1.46002e-266	-265.836
MIR10B	ENSG00000207744.1	5.36355	2.6033e-270	-269.584	1.46002e-266	-265.836
HOXD-AS2	ENSG00000237380.7	5.36355	2.6033e-270	-269.584	1.46002e-266	-265.836
AC009336.1	ENSG00000272729.1	5.36355	2.6033e-270	-269.584	1.46002e-266	-265.836
HOXD11	ENSG00000128713.14	5.35314	7.67892e-270	-269.115	3.22994e-266	-265.491
HOXD4	ENSG00000170166.6	5.35314	7.67892e-270	-269.115	3.22994e-266	-265.491
HOXD13	ENSG00000128714.6	5.22413	6.42077e-264	-263.192	2.16059e-260	-259.665
HOXD12	ENSG00000170178.7	5.22413	6.42077e-264	-263.192	2.16059e-260	-259.665
HOXD3	ENSG00000128652.11	5.21467	1.77651e-263	-262.75	5.43451e-260	-259.265
HAGLR	ENSG00000224189.8	5.20527	4.89435e-263	-262.31	1.37246e-259	-258.863
HAGLROS	ENSG00000226363.3	5.18003	7.89706e-246	-245.103	2.04412e-242	-241.689
EVX2	ENSG00000174279.4	5.17025	2.14203e-245	-244.669	5.14852e-242	-241.288
AC009336.2	ENSG00000279160.1	5.02157	1.92093e-208	-207.716	4.03995e-205	-204.394
MIR7704	ENSG00000283880.1	5.02157	1.92093e-208	-207.716	4.03995e-205	-204.394
HOXD1	ENSG00000128645.15	5.01152	4.86019e-208	-207.313	9.62031e-205	-204.017
AC016739.1	ENSG00000218175.2	4.98786	1.26227e-185	-184.899	2.35975e-182	-181.627
EVX1	ENSG00000106038.13	4.08644	3.06492e-156	-155.514	5.42813e-153	-152.265
EVX1-AS	ENSG00000253405.1	4.08079	5.45532e-156	-155.263	9.17857e-153	-152.037
AC004080.1	ENSG00000253308.2	4.04186	2.93657e-154	-153.532	4.7055e-151	-150.327
HOXA7	ENSG00000122592.8	3.56986	5.72686e-152	-151.242	8.37864e-149	-148.077
AC004080.4	ENSG00000270182.1	3.56986	5.72686e-152	-151.242	8.37864e-149	-148.077
MIR196B	ENSG00000283745.1	3.56642	8.76839e-152	-151.057	1.2294e-148	-147.91
HOXA10-AS	ENSG00000253187.2	3.55956	2.05001e-151	-150.688	2.75931e-148	-147.559
HOXA11	ENSG00000005073.6	3.55615	3.13033e-151	-150.504	3.00959e-148	-147.521
HOXA9	ENSG00000078399.19	3.55615	3.13033e-151	-150.504	3.00959e-148	-147.521
HOXA11-AS	ENSG00000240990.10	3.55615	3.13033e-151	-150.504	3.00959e-148	-147.521
HOXA10	ENSG00000253293.5	3.55615	3.13033e-151	-150.504	3.00959e-148	-147.521
AC004080.2	ENSG00000253508.1	3.55615	3.13033e-151	-150.504	3.00959e-148	-147.521
AC004080.7	ENSG00000273961.1	3.55615	3.13033e-151	-150.504	3.00959e-148	-147.521
AC004080.8	ENSG00000276496.1	3.55615	3.13033e-151	-150.504	3.00959e-148	-147.521
AC004080.12	ENSG00000277966.1	3.55615	3.13033e-151	-150.504	3.00959e-148	-147.521
AC004080.14	ENSG00000278334.1	3.55615	3.13033e-151	-150.504	3.00959e-148	-147.521
AC004080.15	ENSG00000278592.1	3.55615	3.13033e-151	-150.504	3.00959e-148	-147.521
AC004080.5	ENSG00000272801.1	3.56418	4.44015e-151	-150.353	4.1503e-148	-147.382
AC004080.3	ENSG00000257184.3	3.55274	4.77573e-151	-150.321	4.34333e-148	-147.362
HOXA-AS3	ENSG00000254369.6	3.54934	7.27954e-151	-150.138	6.44622e-148	-147.191
AC004080.6	ENSG00000273433.1	3.54706	3.67549e-150	-149.435	3.17129e-147	-146.499
HOXA3	ENSG00000105997.22	3.54366	5.59424e-150	-149.252	4.70615e-147	-146.327
HOXA6	ENSG00000106006.6	3.55621	1.73661e-149	-148.76	1.42529e-146	-145.846
AC004080.13	ENSG00000278020.1	3.52753	8.30677e-147	-146.081	6.65531e-144	-143.177
HOXA13	ENSG00000106031.9	3.53201	1.81913e-146	-145.74	1.42357e-143	-142.847
NKX2-8	ENSG00000136327.7	5.71274	1.53953e-143	-142.813	1.17739e-140	-139.929
HOTTIP	ENSG00000243766.8	3.55046	2.28427e-143	-142.641	1.70812e-140	-139.767
RPL29P3	ENSG00000243730.2	5.66027	1.83667e-142	-141.736	1.34357e-139	-138.872
RN7SKP257	ENSG00000201395.1	5.63473	6.22267e-142	-141.206	4.45517e-139	-138.351
HOXA5	ENSG00000106004.5	3.5253	2.36615e-140	-139.626	1.65877e-137	-136.78
AC004080.16	ENSG00000278708.1	3.53949	2.47704e-139	-138.606	1.70107e-136	-135.769
AC004080.10	ENSG00000277469.1	3.53336	1.8953e-138	-137.722	1.27554e-135	-134.894
AC004080.9	ENSG00000276609.1	3.51779	3.00241e-138	-137.523	1.981e-135	-134.703
MIR196A2	ENSG00000207924.3	3.98909	8.78763e-138	-137.056	5.57931e-135	-134.253
HOXC-AS2	ENSG00000250133.2	3.98909	8.78763e-138	-137.056	5.57931e-135	-134.253
HOXC8	ENSG00000037965.6	3.98326	1.51684e-137	-136.819	8.65113e-135	-134.063
HOXC11	ENSG00000123388.4	3.98326	1.51684e-137	-136.819	8.65113e-135	-134.063
HOXC10	ENSG00000180818.5	3.98326	1.51684e-137	-136.819	8.65113e-135	-134.063
HOXC-AS1	ENSG00000250451.5	3.98326	1.51684e-137	-136.819	8.65113e-135	-134.063
HOXC-AS3	ENSG00000251151.2	3.98326	1.51684e-137	-136.819	8.65113e-135	-134.063
AC012531.1	ENSG00000260597.1	3.98326	1.51684e-137	-136.819	8.65113e-135	-134.063
HOXC9	ENSG00000180806.5	3.97745	2.61351e-137	-136.583	1.46575e-134	-133.834
HOXC6	ENSG00000197757.8	3.95025	7.27749e-137	-136.138	3.8871e-134	-133.41
AC012531.2	ENSG00000273046.1	3.95025	7.27749e-137	-136.138	3.8871e-134	-133.41
AC012531.3	ENSG00000273049.1	3.95025	7.27749e-137	-136.138	3.8871e-134	-133.41
AC012531.4	ENSG00000274817.1	3.96591	7.71726e-137	-136.113	3.99517e-134	-133.398
AC012531.6	ENSG00000277129.1	3.96591	7.71726e-137	-136.113	3.99517e-134	-133.398
AC012531.5	ENSG00000275589.1	3.96017	1.32259e-136	-135.879	6.74322e-134	-133.171
AC012531.7	ENSG00000277994.1	3.95445	2.26269e-136	-135.645	1.13641e-133	-132.944
HOTAIR	ENSG00000228630.5	3.93744	1.12119e-135	-134.95	5.54826e-133	-132.256
HOXC4	ENSG00000198353.8	3.86955	3.48083e-134	-133.458	1.69753e-131	-130.77
HOXC12	ENSG00000123407.4	3.92959	4.70162e-132	-131.328	2.26014e-129	-128.646
AC004080.17	ENSG00000286323.1	3.54271	8.53401e-131	-130.069	4.04464e-128	-127.393
MIR615	ENSG00000207571.1	3.92635	1.32086e-130	-129.879	6.1732e-128	-127.209
HOXC5	ENSG00000172789.3	3.92057	2.23659e-130	-129.65	1.03098e-127	-126.987
HOXC13-AS	ENSG00000249641.2	4.06083	2.52867e-128	-127.597	1.14986e-125	-124.939
AC004080.11	ENSG00000277553.1	3.48535	4.12945e-128	-127.384	1.85275e-125	-124.732
HOXC13	ENSG00000123364.5	4.03535	4.54067e-128	-127.343	2.01044e-125	-124.697
ZIC4-AS1	ENSG00000241202.1	5.00046	8.79549e-120	-119.056	3.84374e-117	-116.415
ZIC4	ENSG00000174963.18	4.98318	2.20143e-119	-118.657	9.49718e-117	-116.022
ZIC1	ENSG00000152977.10	4.94308	2.64171e-119	-118.578	1.12523e-116	-115.949
HOXA4	ENSG00000197576.14	3.33938	1.02183e-113	-112.991	4.29807e-111	-110.367
HOXA-AS2	ENSG00000253552.8	3.33217	2.13457e-113	-112.671	8.8677e-111	-110.052
AC092957.1	ENSG00000243620.2	4.5941	5.20875e-110	-109.283	2.13749e-107	-106.67
AL132857.1	ENSG00000283098.2	4.28753	1.94666e-109	-108.711	7.89219e-107	-106.103
SIX3-AS1	ENSG00000236502.1	4.69232	2.0788e-108	-107.682	8.13392e-106	-105.09
AC012354.3	ENSG00000274547.1	4.69232	2.0788e-108	-107.682	8.13392e-106	-105.09
AC012354.6	ENSG00000276670.1	4.69232	2.0788e-108	-107.682	8.13392e-106	-105.09
SIX3	ENSG00000138083.5	4.67782	4.58815e-108	-107.338	1.73473e-105	-104.761
AC012354.4	ENSG00000276048.1	4.67782	4.58815e-108	-107.338	1.73473e-105	-104.761
AC012354.9	ENSG00000278957.1	4.67782	4.58815e-108	-107.338	1.73473e-105	-104.761
AC093702.1	ENSG00000231156.1	4.66347	1.00695e-107	-106.997	3.60467e-105	-104.443
AC012354.2	ENSG00000274520.1	4.66347	1.00695e-107	-106.997	3.60467e-105	-104.443
AC012354.5	ENSG00000276229.1	4.66347	1.00695e-107	-106.997	3.60467e-105	-104.443
AC012354.7	ENSG00000277311.1	4.66347	1.00695e-107	-106.997	3.60467e-105	-104.443
AC012354.8	ENSG00000277809.1	4.66347	1.00695e-107	-106.997	3.60467e-105	-104.443
AC012354.1	ENSG00000225156.2	4.64925	2.19766e-107	-106.658	7.70325e-105	-104.113
LINC01833	ENSG00000259439.2	4.64925	2.19766e-107	-106.658	7.70325e-105	-104.113
SIX2	ENSG00000170577.8	4.63517	4.7701e-107	-106.321	1.6379e-104	-103.786
KRTCAP2P1	ENSG00000231848.1	4.63517	4.7701e-107	-106.321	1.6379e-104	-103.786
PAX6	ENSG00000007372.24	5.00602	4.12799e-106	-105.384	1.4031e-103	-102.853
AC131571.1	ENSG00000228061.7	4.96703	2.57293e-105	-104.59	8.65792e-103	-102.063
HOXA2	ENSG00000105996.7	3.28243	3.62691e-100	-99.4405	1.20837e-97	-96.9178
AC004079.1	ENSG00000274396.1	3.30221	2.27731e-99	-98.6426	7.43995e-97	-96.1284
AC004079.2	ENSG00000274864.1	3.30221	2.27731e-99	-98.6426	7.43995e-97	-96.1284
AC004079.5	ENSG00000277694.1	3.29426	4.6753e-99	-98.3302	1.51273e-96	-95.8202
HOTAIRM1	ENSG00000233429.9	3.28635	9.56307e-99	-98.0194	3.06474e-96	-95.5136
RPL35P4	ENSG00000213783.4	4.0758	1.65109e-98	-97.7822	5.24143e-96	-95.2806
RPSAP25	ENSG00000230384.1	4.91983	2.07686e-98	-97.6826	6.53144e-96	-95.185
AC004079.4	ENSG00000276771.1	3.28638	1.07439e-97	-96.9688	3.34751e-95	-94.4753
AC004079.3	ENSG00000276528.1	3.29049	2.82997e-96	-95.5482	8.73655e-94	-93.0587
HOXA1	ENSG00000105991.10	3.28643	4.04576e-96	-95.393	1.23763e-93	-92.9074
ELP4	ENSG00000109911.19	4.36289	3.76525e-92	-91.4242	1.14145e-89	-88.9425
PAUPAR	ENSG00000281880.2	4.13426	1.34427e-89	-88.8715	4.03882e-87	-86.3937
PLUT	ENSG00000247381.3	4.21798	4.69283e-88	-87.3286	1.39747e-85	-84.8547
AC087477.5	ENSG00000259542.5	4.34033	6.43731e-88	-87.1913	1.90014e-85	-84.7212
TUBAP12	ENSG00000259614.2	4.32739	1.24674e-87	-86.9042	3.64807e-85	-84.4379
RN7SKP113	ENSG00000200761.1	5.10631	3.91574e-86	-85.4072	1.1359e-83	-82.9447
MIR1469	ENSG00000283888.1	4.25209	5.997e-86	-85.2221	1.72478e-83	-82.7633
AC103746.1	ENSG00000275322.1	4.23992	1.1267e-85	-84.9482	3.21302e-83	-82.4931
LDHAP1	ENSG00000251587.1	5.24509	1.14655e-84	-83.9406	3.24214e-82	-81.4892
AL049874.2	ENSG00000244756.1	5.00321	1.70423e-84	-83.7685	4.77894e-82	-81.3207
NR2F2	ENSG00000185551.15	4.16894	4.55243e-84	-83.3418	1.26603e-81	-80.8976
AL035078.4	ENSG00000285283.1	3.8677	6.51527e-83	-82.1861	1.79704e-80	-79.7454
AC087477.2	ENSG00000259275.4	4.06862	9.05583e-82	-81.0431	2.47747e-79	-78.606
PHKBP2	ENSG00000258467.1	5.276	1.74218e-81	-80.7589	4.72777e-79	-78.3253
FLJ12825	ENSG00000248265.2	3.23607	2.61399e-81	-80.5827	7.03686e-79	-78.1526
MSX1	ENSG00000163132.8	4.96677	1.7622e-80	-79.7539	4.70619e-78	-77.3273
NKX2-1	ENSG00000136352.19	5.18083	3.71122e-80	-79.4305	9.68082e-78	-77.0141
NKX2-1-AS1	ENSG00000253563.2	5.18083	3.71122e-80	-79.4305	9.68082e-78	-77.0141
AL049874.3	ENSG00000258670.1	5.18083	3.71122e-80	-79.4305	9.68082e-78	-77.0141
HAND2	ENSG00000164107.9	4.63234	2.78277e-78	-77.5555	7.2031e-76	-75.1425
NR2F2-AS1	ENSG00000247809.9	3.73557	2.81021e-78	-77.5513	7.2186e-76	-75.1415
LINC01396	ENSG00000273396.3	4.82237	3.36027e-78	-77.4736	8.56613e-76	-75.0672
AL049874.1	ENSG00000241354.2	4.97038	5.77559e-78	-77.2384	1.46127e-75	-74.8353
AC092437.1	ENSG00000280310.1	4.79965	7.79312e-78	-77.1083	1.957e-75	-74.7084
HAND2-AS1	ENSG00000237125.11	4.59437	1.28091e-77	-76.8925	3.19279e-75	-74.4958
AL355338.1	ENSG00000288060.1	4.41377	1.13412e-76	-75.9453	2.80611e-74	-73.5519
AC093849.2	ENSG00000286039.1	4.5213	2.49367e-76	-75.6032	6.12497e-74	-73.2129
ZIC2	ENSG00000043355.12	4.38206	4.45018e-76	-75.3516	1.08513e-73	-72.9645
EN1	ENSG00000163064.7	4.7906	4.89605e-76	-75.3102	1.18527e-73	-72.9262
ZIC5	ENSG00000139800.8	4.33576	3.31778e-75	-74.4792	7.97452e-73	-72.0983
SFTA3	ENSG00000229415.10	4.7812	3.0717e-74	-73.5126	7.22816e-72	-71.141
TBX5-AS1	ENSG00000255399.4	4.7812	3.0717e-74	-73.5126	7.22816e-72	-71.141
SFTA3	ENSG00000257520.2	4.7812	3.0717e-74	-73.5126	7.22816e-72	-71.141
LINC02609	ENSG00000233593.10	4.86929	6.56154e-74	-73.183	1.5333e-71	-70.8144
AC076968.2	ENSG00000286069.2	3.37307	7.99612e-74	-73.0971	1.85565e-71	-70.7315
LINC01956	ENSG00000258910.3	4.61812	2.90056e-73	-72.5375	6.6852e-71	-70.1749
TBX5	ENSG00000089225.20	4.71303	3.5454e-73	-72.4503	8.11584e-71	-70.0907
PITX2	ENSG00000164093.17	4.97844	6.20798e-73	-72.207	1.41148e-70	-69.8503
AC016251.1	ENSG00000280291.1	4.10326	8.11134e-73	-72.0909	1.83186e-70	-69.7371
PDX1	ENSG00000139515.6	4.19135	1.92203e-72	-71.7162	4.31175e-70	-69.3653
LINC00554	ENSG00000260738.1	4.17768	3.53663e-72	-71.4514	7.88131e-70	-69.1034
LBX1	ENSG00000138136.6	3.81217	1.17286e-70	-69.9308	2.59649e-68	-67.5856
LINC01514	ENSG00000237579.3	3.76854	2.5673e-70	-69.5905	5.64639e-68	-67.2482
PCDHGA1	ENSG00000204956.5	3.02258	5.05908e-70	-69.2959	1.10544e-67	-66.9565
PANCR	ENSG00000250103.2	4.76821	6.30984e-70	-69.2	1.36985e-67	-66.8633
RNU6-1096P	ENSG00000252898.1	4.16067	1.00607e-69	-68.9974	2.17015e-67	-66.6635
AC093849.1	ENSG00000261646.1	4.14687	1.83242e-69	-68.737	3.90259e-67	-66.4086
AC093849.3	ENSG00000286226.1	4.14687	1.83242e-69	-68.737	3.90259e-67	-66.4086
Y_RNA	ENSG00000199220.1	3.98937	3.7425e-69	-68.4268	7.87096e-67	-66.104
AC026765.1	ENSG00000252459.1	3.98937	3.7425e-69	-68.4268	7.87096e-67	-66.104
AC005618.2	ENSG00000279855.1	3.28829	8.37577e-69	-68.077	1.75059e-66	-65.7568
SMARCE1P7	ENSG00000270973.1	3.87536	8.45939e-69	-68.0727	1.75715e-66	-65.7552
PCDHGA2	ENSG00000081853.15	3.0417	1.00659e-68	-67.9971	2.07803e-66	-65.6823
AC026765.4	ENSG00000287982.1	3.9659	1.10957e-68	-67.9548	2.27664e-66	-65.6427
SNORD3G	ENSG00000199666.2	5.59739	1.60845e-68	-67.7936	3.2605e-66	-65.4867
AC092805.1	ENSG00000287076.1	5.59739	1.60845e-68	-67.7936	3.2605e-66	-65.4867
RN7SL252P	ENSG00000244318.3	4.45207	3.25911e-68	-67.4869	6.52792e-66	-65.1852
AC004774.1	ENSG00000274409.1	4.45207	3.25911e-68	-67.4869	6.52792e-66	-65.1852
AL121932.1	ENSG00000271440.1	3.81691	3.3017e-68	-67.4813	6.5741e-66	-65.1822
AL121932.2	ENSG00000287279.1	3.78115	4.47794e-68	-67.3489	8.86369e-66	-65.0524
PCDHGB8P	ENSG00000248449.2	3.25993	4.92503e-68	-67.3076	9.69165e-66	-65.0136
DLX6	ENSG00000006377.11	4.43345	6.55988e-68	-67.1831	1.26862e-65	-64.8967
AC004774.2	ENSG00000274709.1	4.43345	6.55988e-68	-67.1831	1.26862e-65	-64.8967
AC004774.3	ENSG00000277124.1	4.43345	6.55988e-68	-67.1831	1.26862e-65	-64.8967
DLX6-AS1	ENSG00000231764.10	4.41507	1.31155e-67	-66.8822	2.52192e-65	-64.5983
BARHL2	ENSG00000143032.8	5.49785	1.65743e-67	-66.7806	3.1689e-65	-64.4991
ATP5F1EP2	ENSG00000180389.7	4.11643	1.72789e-67	-66.7625	3.28495e-65	-64.4835
AL137139.2	ENSG00000286757.2	3.92829	2.92577e-67	-66.5338	5.53102e-65	-64.2572
AC010177.1	ENSG00000258254.1	4.02821	3.3233e-67	-66.4784	6.24744e-65	-64.2043
LBX1-AS1	ENSG00000227128.5	3.65627	3.54537e-67	-66.4503	6.62787e-65	-64.1786
PAX9	ENSG00000198807.13	4.68486	4.41229e-67	-66.3553	8.15788e-65	-64.0884
AL079303.1	ENSG00000258661.1	4.68486	4.41229e-67	-66.3553	8.15788e-65	-64.0884
PCDHGB9P	ENSG00000276545.1	3.31874	5.83156e-67	-66.2342	1.07231e-64	-63.9697
TBX3	ENSG00000135111.16	3.87569	7.45517e-67	-66.1275	1.3634e-64	-63.8654
PCDHGA3	ENSG00000254245.3	3.01755	4.07951e-66	-65.3894	7.42029e-64	-63.1296
PCDHGA12	ENSG00000253159.3	3.16224	2.2386e-65	-64.65	4.04994e-63	-62.3926
LINC00543	ENSG00000260704.1	3.99777	2.87054e-65	-64.542	5.16543e-63	-62.2869
AL138885.1	ENSG00000216781.2	3.91857	4.36259e-65	-64.3603	7.80857e-63	-62.1074
AC010980.1	ENSG00000288658.1	4.44138	5.46278e-65	-64.2626	9.72607e-63	-62.0121
URAD	ENSG00000183463.6	3.96029	1.46708e-64	-63.8335	2.58467e-62	-61.5876
RN7SL272P	ENSG00000242360.3	3.96029	1.46708e-64	-63.8335	2.58467e-62	-61.5876
AC012409.2	ENSG00000275443.2	3.51323	1.62506e-64	-63.7891	2.84809e-62	-61.5454
AC023794.3	ENSG00000250654.7	3.27665	2.72829e-64	-63.5641	4.75685e-62	-61.3227
AC026765.3	ENSG00000257817.2	3.75014	2.7964e-64	-63.5534	4.85046e-62	-61.3142
LNPK	ENSG00000144320.14	4.65417	3.14549e-64	-63.5023	5.42799e-62	-61.2654
CDX2	ENSG00000165556.10	3.93583	4.271e-64	-63.3695	7.3326e-62	-61.1347
PAX3	ENSG00000135903.20	4.38404	4.31001e-64	-63.3655	7.36202e-62	-61.133
AC005618.3	ENSG00000280026.1	3.33414	1.33212e-63	-62.8755	2.26394e-61	-60.6451
DLX5	ENSG00000105880.7	4.16424	2.06731e-63	-62.6846	3.49572e-61	-60.4565
NDUFA12P1	ENSG00000225999.1	4.12063	2.29758e-63	-62.6387	3.86568e-61	-60.4128
PCDHGA11	ENSG00000253873.6	3.0856	2.7581e-63	-62.5594	4.61741e-61	-60.3356
CCDC140	ENSG00000163081.4	4.31097	6.16922e-63	-62.2098	1.02769e-60	-59.9881
Metazoa_SRP	ENSG00000274660.1	4.20949	9.59184e-63	-62.0181	1.58998e-60	-59.7986
AC005618.1	ENSG00000272070.1	3.27657	1.02872e-62	-61.9877	1.69688e-60	-59.7703
TFAP2A-AS2	ENSG00000285278.1	3.82356	1.3735e-62	-61.8622	2.25455e-60	-59.6469
LINC00533	ENSG00000235570.1	3.78425	1.87157e-62	-61.7278	3.0572e-60	-59.5147
SLC25A21	ENSG00000183032.12	3.52295	1.98129e-62	-61.7031	3.21553e-60	-59.4927
POU3F2	ENSG00000184486.10	5.36553	1.98761e-62	-61.7017	3.21553e-60	-59.4927
AC005618.4	ENSG00000288095.1	3.26418	2.08615e-62	-61.6807	3.3588e-60	-59.4738
PCCA-DT	ENSG00000274605.2	4.02108	1.26362e-61	-60.8984	2.0248e-59	-58.6936
MORF4	ENSG00000234801.3	5.11491	1.39189e-61	-60.8564	2.21977e-59	-58.6537
TFAP2A-AS1	ENSG00000229950.1	3.76911	1.58597e-61	-60.7997	2.51736e-59	-58.5991
PCDHGB6	ENSG00000253305.2	3.01756	1.99205e-61	-60.7007	3.11778e-59	-58.5062
PCDHGA10	ENSG00000253846.2	3.01756	1.99205e-61	-60.7007	3.11778e-59	-58.5062
PCDHGB7	ENSG00000254122.3	3.01756	1.99205e-61	-60.7007	3.11778e-59	-58.5062
AL138885.2	ENSG00000228478.1	3.75846	2.56309e-61	-60.5912	3.99296e-59	-58.3987
AL589826.2	ENSG00000283010.1	5.34347	2.75502e-61	-60.5599	4.27219e-59	-58.3693
RN7SKP216	ENSG00000222982.1	4.91286	5.47387e-61	-60.2617	8.44934e-59	-58.0732
PCDHGA9	ENSG00000261934.2	2.9776	8.53192e-61	-60.069	1.31096e-58	-57.8824
AL139420.1	ENSG00000226172.2	4.57364	1.00262e-60	-59.9989	1.52662e-58	-57.8163
AL139420.2	ENSG00000239216.1	4.57364	1.00262e-60	-59.9989	1.52662e-58	-57.8163
PCDHGA7	ENSG00000253537.3	2.96847	1.52317e-60	-59.8173	2.26791e-58	-57.6444
PCDHGA6	ENSG00000253731.3	2.96847	1.52317e-60	-59.8173	2.26791e-58	-57.6444
PCDHGA8	ENSG00000253767.2	2.96847	1.52317e-60	-59.8173	2.26791e-58	-57.6444
PCDHGB4	ENSG00000253953.3	2.96847	1.52317e-60	-59.8173	2.26791e-58	-57.6444
PCDHGB5	ENSG00000276547.1	2.96847	1.52317e-60	-59.8173	2.26791e-58	-57.6444
PCDHGA5	ENSG00000253485.2	2.96392	2.0324e-60	-59.692	2.99957e-58	-57.5229
PCDHGB3	ENSG00000262209.3	2.96392	2.0324e-60	-59.692	2.99957e-58	-57.5229
TFAP2A	ENSG00000137203.15	3.70636	2.70282e-60	-59.5682	3.96402e-58	-57.4019
PCDHGB2	ENSG00000253910.2	2.95939	2.70943e-60	-59.5671	3.96402e-58	-57.4019
PCDHGA4	ENSG00000262576.3	2.95488	3.60877e-60	-59.4426	5.25693e-58	-57.2793
PCDHGB1	ENSG00000254221.2	2.95037	4.80234e-60	-59.3185	6.96547e-58	-57.157
AL589826.1	ENSG00000187472.4	5.2102	6.22379e-60	-59.2059	8.98843e-58	-57.0463
AL138885.3	ENSG00000285759.1	3.68604	6.79685e-60	-59.1677	9.77411e-58	-57.0099
RN7SKP140	ENSG00000223128.1	5.11026	9.08006e-60	-59.0419	1.30019e-57	-56.886
EN2	ENSG00000164778.4	3.67598	1.07334e-59	-58.9693	1.53042e-57	-56.8152
FLT3	ENSG00000122025.15	3.57795	1.61103e-59	-58.7929	2.28739e-57	-56.6407
TBX15	ENSG00000092607.15	4.48201	1.86135e-59	-58.7302	2.6317e-57	-56.5798
MIR5689	ENSG00000263705.1	3.64623	4.15845e-59	-58.3811	5.85489e-57	-56.2325
AC023794.2	ENSG00000249388.3	3.08775	5.48404e-59	-58.2609	7.68907e-57	-56.1141
ENPEP	ENSG00000138792.10	4.06583	5.81099e-59	-58.2357	8.11369e-57	-56.0908
LINC00518	ENSG00000183674.12	3.62673	1.01221e-58	-57.9947	1.40748e-56	-55.8516
AC087477.3	ENSG00000259312.1	4.27563	1.02111e-58	-57.9909	1.41401e-56	-55.8495
CT75	ENSG00000237732.9	4.02143	3.15432e-58	-57.5011	4.35012e-56	-55.3615
ZBED9	ENSG00000232040.4	3.28308	3.86856e-58	-57.4125	5.31335e-56	-55.2746
Z86062.1	ENSG00000220695.1	5.01225	7.75946e-58	-57.1102	1.06141e-55	-54.9741
AC008060.5	ENSG00000288051.1	3.72925	5.09124e-57	-56.2932	6.93604e-55	-54.1589
DMRT2	ENSG00000173253.15	4.86027	5.32992e-57	-56.2733	7.14549e-55	-54.146
HMGB1P45	ENSG00000229316.1	4.86027	5.32992e-57	-56.2733	7.14549e-55	-54.146
LINC01230	ENSG00000281769.1	4.86027	5.32992e-57	-56.2733	7.14549e-55	-54.146
AL358976.1	ENSG00000286684.1	4.86027	5.32992e-57	-56.2733	7.14549e-55	-54.146
MRPL48P1	ENSG00000238076.1	3.533	7.4323e-57	-56.1289	9.92447e-55	-54.0033
PGAM1P12	ENSG00000250825.1	4.29491	8.40044e-57	-56.0757	1.11729e-54	-53.9518
AC008060.3	ENSG00000236544.1	3.51497	1.70511e-56	-55.7682	2.25893e-54	-53.6461
DMRT1	ENSG00000137090.12	4.16734	2.29398e-56	-55.6394	3.02715e-54	-53.519
MIR5689HG	ENSG00000229401.1	3.50603	2.57376e-56	-55.5894	3.38309e-54	-53.4707
DMRTA2	ENSG00000142700.12	4.79614	2.899e-56	-55.5378	3.75197e-54	-53.4257
H3P29	ENSG00000228783.1	4.79614	2.899e-56	-55.5378	3.75197e-54	-53.4257
RNU6-1073P	ENSG00000252991.1	4.79614	2.899e-56	-55.5378	3.75197e-54	-53.4257
AL049637.1	ENSG00000284700.1	4.79614	2.899e-56	-55.5378	3.75197e-54	-53.4257
TLX1	ENSG00000107807.13	3.34192	3.01259e-56	-55.5211	3.88405e-54	-53.4107
AC026765.2	ENSG00000257517.1	3.81481	4.94326e-56	-55.306	6.34888e-54	-53.1973
WARS2-IT1	ENSG00000224238.2	4.23757	5.67787e-56	-55.2458	7.26465e-54	-53.1388
LINC02522	ENSG00000231056.1	3.48833	5.82441e-56	-55.2347	7.42391e-54	-53.1294
FCF1P6	ENSG00000225671.2	4.76511	6.63295e-56	-55.1783	8.42259e-54	-53.0746
NKX6-1	ENSG00000163623.9	5.05947	1.0013e-55	-54.9994	1.26668e-53	-52.8973
FAF1-AS1	ENSG00000225767.1	5.11844	1.92792e-55	-54.7149	2.42976e-53	-52.6144
LINC01727	ENSG00000279082.4	4.29538	2.44107e-55	-54.6124	3.065e-53	-52.5136
GATA3-AS1	ENSG00000197308.9	3.96823	2.48439e-55	-54.6048	3.09628e-53	-52.5092
AL390294.1	ENSG00000232638.1	3.96823	2.48439e-55	-54.6048	3.09628e-53	-52.5092
STX18-AS1	ENSG00000247708.8	3.52338	6.26273e-55	-54.2032	7.77642e-53	-52.1092
RPL3P13	ENSG00000258013.2	4.98146	6.38569e-55	-54.1948	7.89994e-53	-52.1024
DMRT3	ENSG00000064218.5	4.67584	7.3926e-55	-54.1312	9.04585e-53	-52.0436
SOX2	ENSG00000181449.4	4.67584	7.3926e-55	-54.1312	9.04585e-53	-52.0436
AC117415.2	ENSG00000278026.1	4.67584	7.3926e-55	-54.1312	9.04585e-53	-52.0436
AC015983.1	ENSG00000213302.3	4.74305	7.89355e-55	-54.1027	9.62384e-53	-52.0167
GATA3	ENSG00000107485.18	3.92515	1.23202e-54	-53.9094	1.49666e-52	-51.8249
AL133325.1	ENSG00000226405.1	4.64726	1.61396e-54	-53.7921	1.95359e-52	-51.7092
WARS2	ENSG00000116874.12	4.12931	2.19231e-54	-53.6591	2.64413e-52	-51.5777
TAF7	ENSG00000178913.8	2.88595	2.6489e-54	-53.5769	3.18341e-52	-51.4971
AC117415.1	ENSG00000276690.1	4.5648	1.57496e-53	-52.8027	1.88603e-51	-50.7245
FBXL4	ENSG00000112234.9	4.53832	3.29741e-53	-52.4818	3.93467e-51	-50.4051
FAM242C	ENSG00000250432.5	2.96478	4.0565e-53	-52.3918	4.82337e-51	-50.3166
FERD3L	ENSG00000146618.3	5.13306	6.27006e-53	-52.2027	7.40307e-51	-50.1306
AC003986.1	ENSG00000229533.1	5.13306	6.27006e-53	-52.2027	7.40307e-51	-50.1306
PAX2	ENSG00000075891.22	3.40865	3.80792e-52	-51.4193	4.4803e-50	-49.3487
AC003986.2	ENSG00000232821.1	5.04559	4.23786e-52	-51.3729	4.95153e-50	-49.3053
AC003986.3	ENSG00000236536.1	5.04559	4.23786e-52	-51.3729	4.95153e-50	-49.3053
SIM1-AS1	ENSG00000228082.1	4.46473	1.53506e-51	-50.8139	1.78736e-49	-48.7478
MARCO	ENSG00000019169.10	4.25427	4.00135e-51	-50.3978	4.64294e-49	-48.3332
AC008060.4	ENSG00000260426.1	3.63322	4.89116e-51	-50.3106	5.65593e-49	-48.2475
OBI1-AS1	ENSG00000234377.7	3.50522	1.46976e-50	-49.8328	1.69374e-48	-47.7712
FEZF2	ENSG00000153266.13	4.52893	5.64293e-50	-49.2485	6.4807e-48	-47.1884
AL049543.1	ENSG00000246350.1	3.21582	6.08831e-50	-49.2155	6.96842e-48	-47.1569
C3orf14	ENSG00000114405.11	4.50144	1.16527e-49	-48.9336	1.3292e-47	-46.8764
RPSAP2	ENSG00000237425.1	3.93755	1.59648e-49	-48.7968	1.81492e-47	-46.7411
AC015983.2	ENSG00000234418.2	4.34448	2.53883e-49	-48.5954	2.87648e-47	-46.5411
SIM1	ENSG00000112246.10	4.27524	3.32346e-49	-48.4784	3.75283e-47	-46.4256
TWIST1	ENSG00000122691.13	4.74072	4.4982e-49	-48.347	5.06236e-47	-46.2956
RNU6-73P	ENSG00000207330.1	4.19038	7.51403e-49	-48.1241	8.42824e-47	-46.0743
ASNSP3	ENSG00000236554.1	3.84542	3.54909e-48	-47.4499	3.96767e-46	-45.4015
AC008781.2	ENSG00000273557.1	3.19119	6.33481e-48	-47.1983	7.05849e-46	-45.1513
AC125613.1	ENSG00000239381.7	4.1102	8.21125e-48	-47.0856	9.1191e-46	-45.04
AL596275.1	ENSG00000234080.3	4.76043	1.24684e-47	-46.9042	1.38014e-45	-44.8601
AP000697.1	ENSG00000224269.1	4.09083	1.46911e-47	-46.8329	1.62083e-45	-44.7903
MIR2277	ENSG00000284336.1	4.03759	1.51476e-47	-46.8197	1.66574e-45	-44.7784
MIPOL1	ENSG00000151338.18	3.33637	1.61529e-47	-46.7917	1.77051e-45	-44.7519
AC005871.1	ENSG00000235198.1	4.25246	1.82702e-47	-46.7383	1.99608e-45	-44.6998
AC008060.1	ENSG00000218672.1	3.42374	2.00351e-47	-46.6982	2.18182e-45	-44.6612
AL356961.1	ENSG00000260385.1	3.4556	2.05474e-47	-46.6872	2.23038e-45	-44.6516
NR2F1	ENSG00000175745.14	4.00152	4.60587e-47	-46.3367	4.96755e-45	-44.3039
AC106818.1	ENSG00000278905.1	4.00152	4.60587e-47	-46.3367	4.96755e-45	-44.3039
TAF3	ENSG00000165632.8	3.29278	9.95992e-47	-46.0017	1.07077e-44	-43.9703
AL356419.1	ENSG00000288172.1	4.18637	1.17612e-46	-45.9295	1.2604e-44	-43.8995
AC099522.1	ENSG00000249149.2	3.78126	1.34512e-46	-45.8712	1.43693e-44	-43.8426
AC022239.2	ENSG00000286985.1	3.65201	1.62445e-46	-45.7893	1.72984e-44	-43.762
LINC00404	ENSG00000229520.1	3.33781	1.81833e-46	-45.7403	1.93018e-44	-43.7144
SOX1	ENSG00000182968.5	3.3664	1.99406e-46	-45.7003	2.11006e-44	-43.6757
CLYBL	ENSG00000125246.15	3.03607	2.58343e-46	-45.5878	2.72516e-44	-43.5646
LINC01726	ENSG00000280350.1	4.14393	3.9259e-46	-45.4061	4.12833e-44	-43.3842
VN2R19P	ENSG00000235974.1	3.78992	4.33236e-46	-45.3633	4.52745e-44	-43.3441
AC008969.2	ENSG00000286949.1	3.78992	4.33236e-46	-45.3633	4.52745e-44	-43.3441
BLACE	ENSG00000204960.7	3.50887	5.04443e-46	-45.2972	5.25526e-44	-43.2794
FOXA1	ENSG00000129514.8	4.25166	5.31936e-46	-45.2741	5.52458e-44	-43.2577
EMX2	ENSG00000170370.12	4.1027	1.27509e-45	-44.8945	1.32021e-43	-42.8794
EIF2S2P4	ENSG00000128692.8	3.92732	2.11946e-45	-44.6738	2.18104e-43	-42.6613
Y_RNA	ENSG00000222509.1	3.92732	2.11946e-45	-44.6738	2.18104e-43	-42.6613
SATB2-AS1	ENSG00000225953.3	4.46405	2.17296e-45	-44.6629	2.22927e-43	-42.6518
AL121790.1	ENSG00000258414.1	4.18349	3.41711e-45	-44.4663	3.48441e-43	-42.4579
AL121790.2	ENSG00000259087.5	4.18349	3.41711e-45	-44.4663	3.48441e-43	-42.4579
AC007405.3	ENSG00000239467.6	3.91024	3.58321e-45	-44.4457	3.64275e-43	-42.4386
SIM2	ENSG00000159263.16	3.89337	6.02706e-45	-44.2199	6.09041e-43	-42.2154
ERICH2	ENSG00000204334.7	3.89337	6.02706e-45	-44.2199	6.09041e-43	-42.2154
AL049874.4	ENSG00000258764.1	4.56447	7.13242e-45	-44.1468	7.18581e-43	-42.1435
AC106818.2	ENSG00000287180.1	3.83356	8.72376e-45	-44.0593	8.76283e-43	-42.0574
SLC25A2	ENSG00000120329.7	2.98212	9.23795e-45	-44.0344	9.25169e-43	-42.0338
ASCC3	ENSG00000112249.14	3.92254	1.12608e-44	-43.9484	1.12441e-42	-41.9491
HMGB1P28	ENSG00000249745.1	4.13976	1.13782e-44	-43.9439	1.13277e-42	-41.9459
MEIS1	ENSG00000143995.20	3.69037	1.18825e-44	-43.9251	1.17949e-42	-41.9283
AC006445.3	ENSG00000286297.1	4.07959	1.22182e-44	-43.913	1.20925e-42	-41.9175
NPM1P17	ENSG00000242070.1	4.96449	1.88468e-44	-43.7248	1.8598e-42	-41.7305
AL138691.1	ENSG00000200072.1	3.2846	6.07546e-44	-43.2164	5.97776e-42	-41.2235
HMX3	ENSG00000188620.11	4.13758	6.12587e-44	-43.2128	5.99964e-42	-41.2219
CADPS	ENSG00000163618.18	3.41487	6.13336e-44	-43.2123	5.99964e-42	-41.2219
NKX3-2	ENSG00000109705.8	4.01988	6.66223e-44	-43.1764	6.47931e-42	-41.1885
LINC01096	ENSG00000246095.2	4.01988	6.66223e-44	-43.1764	6.47931e-42	-41.1885
CADPS2	ENSG00000081803.16	3.59221	8.18984e-44	-43.0867	7.94202e-42	-41.1001
ZSCAN1	ENSG00000152467.10	3.62325	1.12818e-43	-42.9476	1.0909e-41	-40.9622
RAB28	ENSG00000157869.16	3.9814	2.00152e-43	-42.6986	1.92983e-41	-40.7145
AC090707.1	ENSG00000254906.1	4.65339	2.37503e-43	-42.6243	2.27692e-41	-40.6427
AC090707.2	ENSG00000286382.1	4.65339	2.37503e-43	-42.6243	2.27692e-41	-40.6427
H3P23	ENSG00000250705.1	3.82184	2.41687e-43	-42.6167	2.31044e-41	-40.6363
WT1	ENSG00000184937.16	3.72663	2.58872e-43	-42.5869	2.46771e-41	-40.6077
BUB3	ENSG00000154473.18	4.13533	3.2982e-43	-42.4817	3.12632e-41	-40.505
RPS26P39	ENSG00000227586.5	4.13533	3.2982e-43	-42.4817	3.12632e-41	-40.505
RN7SL68P	ENSG00000242020.3	3.18194	3.38675e-43	-42.4702	3.20124e-41	-40.4947
AC091179.2	ENSG00000244559.1	2.85705	3.97614e-43	-42.4005	3.74782e-41	-40.4262
SLC6A5	ENSG00000165970.12	4.61776	5.12784e-43	-42.2901	4.81988e-41	-40.317
RPL9P28	ENSG00000242067.1	2.85138	5.19278e-43	-42.2846	4.86732e-41	-40.3127
AL078596.1	ENSG00000279398.1	3.74976	5.23941e-43	-42.2807	4.89739e-41	-40.31
HMX2	ENSG00000188816.3	4.1133	5.9452e-43	-42.2258	5.54171e-41	-40.2564
RBMX2P3	ENSG00000223575.2	3.99639	6.19054e-43	-42.2083	5.75446e-41	-40.24
AL049692.2	ENSG00000273908.1	3.92554	9.97779e-43	-42.001	9.17357e-41	-40.0375
AL049692.3	ENSG00000276530.1	3.92554	9.97779e-43	-42.001	9.17357e-41	-40.0375
AL049692.4	ENSG00000277119.1	3.92554	9.97779e-43	-42.001	9.17357e-41	-40.0375
AL049692.5	ENSG00000278045.1	3.92554	9.97779e-43	-42.001	9.17357e-41	-40.0375
COX6B1P2	ENSG00000241788.2	3.14933	1.26856e-42	-41.8967	1.16314e-40	-39.9344
AC007405.1	ENSG00000234350.5	3.7197	1.34562e-42	-41.8711	1.23044e-40	-39.9099
AL133387.1	ENSG00000225208.1	3.46801	1.58595e-42	-41.7997	1.44626e-40	-39.8398
LINC01097	ENSG00000281202.2	3.90739	1.68555e-42	-41.7733	1.53294e-40	-39.8145
RNU2-43P	ENSG00000222238.1	3.4566	2.36487e-42	-41.6262	2.13919e-40	-39.6698
LINC02681	ENSG00000229649.1	3.4566	2.36487e-42	-41.6262	2.13919e-40	-39.6698
LETM1P2	ENSG00000268660.1	3.84304	2.46922e-42	-41.6074	2.22759e-40	-39.6522
AL049692.1	ENSG00000273677.1	3.88947	2.83206e-42	-41.5479	2.54809e-40	-39.5938
TFAP2D	ENSG00000008197.5	4.04917	3.33956e-42	-41.4763	2.98873e-40	-39.5245
AC094105.1	ENSG00000248137.1	4.04917	3.33956e-42	-41.4763	2.98873e-40	-39.5245
AC008969.1	ENSG00000176593.8	3.78332	3.38647e-42	-41.4703	3.02267e-40	-39.5196
WT1-AS	ENSG00000183242.12	3.87176	4.73326e-42	-41.3248	4.20248e-40	-39.3765
AL049692.6	ENSG00000278822.1	3.87176	4.73326e-42	-41.3248	4.20248e-40	-39.3765
SOX14	ENSG00000168875.3	4.85972	7.0366e-42	-41.1526	6.19847e-40	-39.2077
LINC01210	ENSG00000239513.6	4.85972	7.0366e-42	-41.1526	6.19847e-40	-39.2077
AC007159.1	ENSG00000261146.1	4.85972	7.0366e-42	-41.1526	6.19847e-40	-39.2077
OSTM1-AS1	ENSG00000225174.2	3.6614	8.45009e-42	-41.0731	7.42416e-40	-39.1294
PHOX2B-AS1	ENSG00000250467.1	3.8839	1.50016e-41	-40.8239	1.31459e-39	-38.8812
PCDHGC3	ENSG00000240184.7	3.08623	1.63832e-41	-40.7856	1.43193e-39	-38.8441
CNPY1	ENSG00000146910.12	3.05818	1.69871e-41	-40.7699	1.48087e-39	-38.8295
FOXG1	ENSG00000176165.12	4.45174	1.98493e-41	-40.7023	1.72147e-39	-38.7641
HMGB1P40	ENSG00000255291.2	4.45174	1.98493e-41	-40.7023	1.72147e-39	-38.7641
AC137527.1	ENSG00000261047.1	4.99091	3.19982e-41	-40.4949	2.76797e-39	-38.5578
ZNF606	ENSG00000166704.11	3.6902	5.75241e-41	-40.2401	4.9633e-39	-38.3042
USP12P1	ENSG00000253213.1	5.06609	6.43059e-41	-40.1917	5.53426e-39	-38.2569
RN7SL711P	ENSG00000276047.1	4.24844	7.11017e-41	-40.1481	6.1035e-39	-38.2144
FEZF1	ENSG00000128610.12	4.30237	1.06969e-40	-39.9707	9.11267e-39	-38.0404
FEZF1-AS1	ENSG00000230316.7	4.30237	1.06969e-40	-39.9707	9.11267e-39	-38.0404
AC018553.3	ENSG00000287885.1	4.30237	1.06969e-40	-39.9707	9.11267e-39	-38.0404
RN7SL689P	ENSG00000263432.2	4.22244	1.32935e-40	-39.8764	1.12961e-38	-37.9471
PRDM6	ENSG00000061455.11	3.90975	1.49595e-40	-39.8251	1.26798e-38	-37.8969
FOXG1-AS1	ENSG00000257126.6	4.36059	1.54836e-40	-39.8101	1.3091e-38	-37.883
BRD7P5	ENSG00000235768.1	5.01164	1.63247e-40	-39.7872	1.37675e-38	-37.8611
TLX1NB	ENSG00000236311.6	2.74826	1.71329e-40	-39.7662	1.4413e-38	-37.8412
NR2E1	ENSG00000112333.12	3.56471	1.8168e-40	-39.7407	1.52457e-38	-37.8169
HLCS	ENSG00000159267.15	3.02579	1.90706e-40	-39.7196	1.59633e-38	-37.7969
PCDHA13	ENSG00000239389.8	2.89844	2.02497e-40	-39.6936	1.68247e-38	-37.7741
PCDHA11	ENSG00000249158.7	2.89844	2.02497e-40	-39.6936	1.68247e-38	-37.7741
PCDHA12	ENSG00000251664.5	2.89844	2.02497e-40	-39.6936	1.68247e-38	-37.7741
NEFM	ENSG00000104722.14	4.27488	2.03634e-40	-39.6912	1.68361e-38	-37.7738
AF106564.1	ENSG00000272163.1	4.27488	2.03634e-40	-39.6912	1.68361e-38	-37.7738
CACNG8	ENSG00000142408.6	3.2281	2.12478e-40	-39.6727	1.75242e-38	-37.7564
PCDHA10	ENSG00000250120.8	2.89206	2.66534e-40	-39.5742	2.19288e-38	-37.659
RNU6-622P	ENSG00000206999.1	5.09022	3.23899e-40	-39.4896	2.65834e-38	-37.5754
PCDHA9	ENSG00000204961.7	2.88572	3.50395e-40	-39.4554	2.86184e-38	-37.5434
PCDHA8	ENSG00000204962.6	2.88572	3.50395e-40	-39.4554	2.86184e-38	-37.5434
RPL21P112	ENSG00000237924.1	4.95917	4.05166e-40	-39.3924	3.30117e-38	-37.4813
PPIC	ENSG00000168938.6	4.17181	4.52887e-40	-39.344	3.6722e-38	-37.4351
CYP7B1	ENSG00000172817.4	4.17181	4.52887e-40	-39.344	3.6722e-38	-37.4351
TH	ENSG00000180176.15	2.76591	5.11132e-40	-39.2915	4.13452e-38	-37.3836
POM121L2	ENSG00000158553.4	3.61694	5.43583e-40	-39.2647	4.38647e-38	-37.3579
SOX1-OT	ENSG00000224243.2	2.94682	5.81318e-40	-39.2356	4.67975e-38	-37.3298
PCDHA6	ENSG00000081842.18	2.87312	6.03395e-40	-39.2194	4.83434e-38	-37.3157
PCDHA7	ENSG00000204963.6	2.87312	6.03395e-40	-39.2194	4.83434e-38	-37.3157
BOD1L1	ENSG00000038219.13	3.70574	6.13966e-40	-39.2119	4.90735e-38	-37.3092
PCDHA5	ENSG00000204965.9	2.84637	7.05262e-40	-39.1516	5.62371e-38	-37.25
MTND5P34	ENSG00000260147.1	4.22144	7.17837e-40	-39.144	5.69698e-38	-37.2444
LINC02140	ENSG00000261803.2	4.22144	7.17837e-40	-39.144	5.69698e-38	-37.2444
POU4F1	ENSG00000152192.8	4.53194	7.38605e-40	-39.1316	5.83429e-38	-37.234
AL445209.1	ENSG00000271776.1	4.53194	7.38605e-40	-39.1316	5.83429e-38	-37.234
AP000696.1	ENSG00000231324.1	3.74638	7.81927e-40	-39.1068	6.16202e-38	-37.2103
PPIC-AS1	ENSG00000249996.1	4.14715	8.25605e-40	-39.0832	6.49103e-38	-37.1877
NR2F1-AS1	ENSG00000237187.9	3.47094	9.85451e-40	-39.0064	7.7297e-38	-37.1118
RNA5SP258	ENSG00000199620.1	4.27486	1.10029e-39	-38.9585	8.59041e-38	-37.066
LINC02282	ENSG00000257056.3	4.27486	1.10029e-39	-38.9585	8.59041e-38	-37.066
AC107373.2	ENSG00000272157.1	4.19545	1.32993e-39	-38.8762	1.03115e-37	-36.9867
NEFL	ENSG00000277586.4	4.19545	1.32993e-39	-38.8762	1.03115e-37	-36.9867
MIR6841	ENSG00000283327.1	4.19545	1.32993e-39	-38.8762	1.03115e-37	-36.9867
CACNG7	ENSG00000105605.7	3.20871	1.41322e-39	-38.8498	1.09322e-37	-36.9613
ZSCAN18	ENSG00000121413.13	3.45866	1.47033e-39	-38.8326	1.13479e-37	-36.9451
AC009501.1	ENSG00000270437.1	3.93794	1.47564e-39	-38.831	1.13628e-37	-36.9445
SALRNA1	ENSG00000258952.2	3.81782	1.9013e-39	-38.7209	1.4607e-37	-36.8354
Y_RNA	ENSG00000202146.1	2.86901	1.97466e-39	-38.7045	1.5136e-37	-36.82
AC116345.1	ENSG00000249743.6	3.4867	2.19787e-39	-38.658	1.68087e-37	-36.7745
PTPRG-AS1	ENSG00000241472.7	3.65944	2.41939e-39	-38.6163	1.84608e-37	-36.7337
RPL27P5	ENSG00000232403.1	3.91804	2.50115e-39	-38.6019	1.89986e-37	-36.7213
DBIL5P2	ENSG00000242412.1	3.91804	2.50115e-39	-38.6019	1.89986e-37	-36.7213
OBI1	ENSG00000152193.8	4.46322	3.10247e-39	-38.5083	2.35131e-37	-36.6287
LINC02281	ENSG00000257748.2	4.2204	3.87679e-39	-38.4115	2.92498e-37	-36.5339
AL049777.1	ENSG00000288617.1	4.2204	3.87679e-39	-38.4115	2.92498e-37	-36.5339
AC106786.1	ENSG00000223652.2	4.07559	4.77124e-39	-38.3214	3.59177e-37	-36.4447
MIR9-2	ENSG00000284447.1	3.50312	4.8773e-39	-38.3118	3.66342e-37	-36.4361
RN7SL526P	ENSG00000243642.3	3.68225	5.03942e-39	-38.2976	3.77676e-37	-36.4229
SIX1	ENSG00000126778.12	3.78263	5.06668e-39	-38.2953	3.78875e-37	-36.4215
AC090136.1	ENSG00000253750.1	4.81233	5.46684e-39	-38.2623	4.07892e-37	-36.3895
GPX5	ENSG00000224586.7	2.9901	6.89598e-39	-38.1614	5.13385e-37	-36.2896
LINC01551	ENSG00000186960.12	4.19393	7.179e-39	-38.1439	5.33275e-37	-36.273
AC004594.1	ENSG00000240499.7	4.12015	8.04077e-39	-38.0947	5.95973e-37	-36.2248
AC005901.1	ENSG00000267137.1	3.3285	8.76911e-39	-38.057	6.48529e-37	-36.1881
RNA5SP212	ENSG00000212525.1	3.81105	1.00008e-38	-38	7.36381e-37	-36.1329
Z98742.2	ENSG00000233511.1	3.81105	1.00008e-38	-38	7.36381e-37	-36.1329
AC091860.1	ENSG00000248891.2	4.66897	1.17222e-38	-37.931	8.61251e-37	-36.0649
AC009501.2	ENSG00000286480.1	3.85994	1.17585e-38	-37.9296	8.6203e-37	-36.0645
AC099786.1	ENSG00000224127.1	4.87609	1.21919e-38	-37.9139	8.87493e-37	-36.0518
AC099786.2	ENSG00000224149.1	4.87609	1.21919e-38	-37.9139	8.87493e-37	-36.0518
AC099786.3	ENSG00000261213.1	4.87609	1.21919e-38	-37.9139	8.87493e-37	-36.0518
PCDHA4	ENSG00000204967.12	2.7809	1.22376e-38	-37.9123	8.87493e-37	-36.0518
PCDHA3	ENSG00000255408.4	2.7809	1.22376e-38	-37.9123	8.87493e-37	-36.0518
AC090136.2	ENSG00000253800.1	4.76652	1.25229e-38	-37.9023	9.06225e-37	-36.0428
SIX4	ENSG00000100625.9	3.74827	1.32368e-38	-37.8782	9.55831e-37	-36.0196
AC009403.3	ENSG00000287610.1	3.24514	1.35352e-38	-37.8685	9.75286e-37	-36.0109
MIR4686	ENSG00000265258.1	2.69078	1.55747e-38	-37.8076	1.11984e-36	-35.9508
SLC25A48	ENSG00000145832.14	3.01396	2.32647e-38	-37.6333	1.66921e-36	-35.7775
SNX3	ENSG00000112335.15	3.41269	2.36993e-38	-37.6253	1.69677e-36	-35.7704
ISL1	ENSG00000016082.15	4.62833	2.54179e-38	-37.5949	1.8121e-36	-35.7418
AC091860.2	ENSG00000251125.1	4.62833	2.54179e-38	-37.5949	1.8121e-36	-35.7418
BHLHE22	ENSG00000180828.3	4.72213	2.81781e-38	-37.5501	2.00041e-36	-35.6989
AC090136.3	ENSG00000254102.2	4.72213	2.81781e-38	-37.5501	2.00041e-36	-35.6989
CDK5R2	ENSG00000171450.6	2.95357	2.93611e-38	-37.5322	2.08e-36	-35.6819
PCDHAC1	ENSG00000248383.5	3.09481	2.96023e-38	-37.5287	2.09268e-36	-35.6793
AC106742.1	ENSG00000286357.1	4.43344	3.36689e-38	-37.4728	2.37518e-36	-35.6243
MIR124-2	ENSG00000207816.1	5.02305	5.41866e-38	-37.2661	3.78942e-36	-35.4214
MIR124-2HG	ENSG00000254377.6	5.02305	5.41866e-38	-37.2661	3.78942e-36	-35.4214
EMX2OS	ENSG00000229847.9	3.51092	5.42035e-38	-37.266	3.78942e-36	-35.4214
HMGB1P47	ENSG00000249338.1	4.5888	5.42794e-38	-37.2654	3.78942e-36	-35.4214
AC010478.1	ENSG00000259663.2	4.5888	5.42794e-38	-37.2654	3.78942e-36	-35.4214
AL122126.1	ENSG00000258065.1	4.24623	6.05862e-38	-37.2176	4.22096e-36	-35.3746
LHX8	ENSG00000162624.14	4.77987	6.59409e-38	-37.1808	4.58453e-36	-35.3387
PRKCG	ENSG00000126583.11	3.13424	6.7177e-38	-37.1728	4.66084e-36	-35.3315
CXCL14	ENSG00000145824.13	3.74066	6.9051e-38	-37.1608	4.781e-36	-35.3205
CDS1	ENSG00000163624.6	4.16588	7.11015e-38	-37.1481	4.91287e-36	-35.3087
AC008060.2	ENSG00000227365.1	3.19622	7.49589e-38	-37.1252	5.16878e-36	-35.2866
IRX3	ENSG00000177508.12	4.09264	7.75488e-38	-37.1104	5.3147e-36	-35.2745
AC018553.1	ENSG00000277559.1	4.09264	7.75488e-38	-37.1104	5.3147e-36	-35.2745
AC018553.2	ENSG00000283689.1	4.09264	7.75488e-38	-37.1104	5.3147e-36	-35.2745
ALX4	ENSG00000052850.8	3.68192	8.53715e-38	-37.0687	5.83893e-36	-35.2337
PCDHA2	ENSG00000204969.7	2.71249	9.47744e-38	-37.0233	6.46888e-36	-35.1892
AC009166.2	ENSG00000280344.1	4.21821	1.13125e-37	-36.9464	7.70576e-36	-35.1132
MIR4778	ENSG00000264525.1	4.13989	1.29317e-37	-36.8883	8.79092e-36	-35.056
SOX21	ENSG00000125285.6	4.63723	1.35625e-37	-36.8677	9.20115e-36	-35.0362
ZNF503	ENSG00000165655.17	4.06839	1.37789e-37	-36.8608	9.30982e-36	-35.0311
AC107373.1	ENSG00000253832.1	4.00279	1.38056e-37	-36.8599	9.30982e-36	-35.0311
AC107373.3	ENSG00000288055.1	4.00279	1.38056e-37	-36.8599	9.30982e-36	-35.0311
OTP	ENSG00000171540.8	4.43699	1.81621e-37	-36.7408	1.22231e-35	-34.9128
AC097468.2	ENSG00000235024.1	2.88064	1.91895e-37	-36.7169	1.28888e-35	-34.8898
AC087477.4	ENSG00000259534.1	3.98042	2.38557e-37	-36.6224	1.59909e-35	-34.7961
AC010997.4	ENSG00000272692.2	4.04454	2.42961e-37	-36.6145	1.62215e-35	-34.7899
AC010997.5	ENSG00000273248.1	4.04454	2.42961e-37	-36.6145	1.62215e-35	-34.7899
AC008525.1	ENSG00000250377.2	3.37866	2.5089e-37	-36.6005	1.66847e-35	-34.7777
AC008525.2	ENSG00000250555.2	3.37866	2.5089e-37	-36.6005	1.66847e-35	-34.7777
AC012535.1	ENSG00000287615.1	4.91201	3.28269e-37	-36.4838	2.17875e-35	-34.6618
OTX1	ENSG00000115507.10	3.73281	3.59901e-37	-36.4438	2.38399e-35	-34.6227
ZNF204P	ENSG00000204789.4	3.95839	4.09414e-37	-36.3878	2.70133e-35	-34.5684
AC087477.1	ENSG00000242295.1	3.95839	4.09414e-37	-36.3878	2.70133e-35	-34.5684
ZNF503-AS2	ENSG00000237149.5	4.02108	4.2523e-37	-36.3714	2.80019e-35	-34.5528
AL021808.1	ENSG00000270935.1	3.71553	5.74997e-37	-36.2403	3.77903e-35	-34.4226
AC005746.1	ENSG00000266934.1	3.20385	6.02642e-37	-36.2199	3.953e-35	-34.4031
AL121590.1	ENSG00000278410.1	4.21705	6.11225e-37	-36.2138	4.0015e-35	-34.3978
MIR375	ENSG00000198973.4	3.15661	9.50971e-37	-36.0218	6.21363e-35	-34.2067
VN1R10P	ENSG00000220758.4	3.64111	1.08602e-36	-35.9642	7.08231e-35	-34.1498
HOXB13	ENSG00000159184.8	3.08767	1.10413e-36	-35.957	7.18648e-35	-34.1435
AC103702.2	ENSG00000272763.1	2.36005	1.13594e-36	-35.9446	7.37923e-35	-34.132
AC097468.1	ENSG00000224090.1	3.14715	1.31906e-36	-35.8797	8.55231e-35	-34.0679
KCNK18	ENSG00000186795.1	3.49154	1.36757e-36	-35.8641	8.81583e-35	-34.0547
AC006967.1	ENSG00000229365.3	3.49154	1.36757e-36	-35.8641	8.81583e-35	-34.0547
RPL12P26	ENSG00000236171.1	3.49154	1.36757e-36	-35.8641	8.81583e-35	-34.0547
PRAC2	ENSG00000229637.4	3.0789	1.50926e-36	-35.8212	9.65525e-35	-34.0152
MIR3185	ENSG00000263602.1	3.0789	1.50926e-36	-35.8212	9.65525e-35	-34.0152
AC091179.3	ENSG00000273750.1	3.0789	1.50926e-36	-35.8212	9.65525e-35	-34.0152
AC091179.4	ENSG00000277542.1	3.0789	1.50926e-36	-35.8212	9.65525e-35	-34.0152
DLX2-DT	ENSG00000236651.1	3.35626	1.78809e-36	-35.7476	1.14173e-34	-33.9424
AL353637.1	ENSG00000229857.1	4.80892	1.82117e-36	-35.7397	1.16065e-34	-33.9353
MEIS1-AS3	ENSG00000226819.1	3.89426	1.98957e-36	-35.7012	1.26319e-34	-33.8985
MEIS1-AS2	ENSG00000230749.5	3.89426	1.98957e-36	-35.7012	1.26319e-34	-33.8985
MIR3663HG	ENSG00000234474.3	3.47787	2.05061e-36	-35.6881	1.29705e-34	-33.887
MIR3663	ENSG00000266782.1	3.47787	2.05061e-36	-35.6881	1.29705e-34	-33.887
LINC01873	ENSG00000232164.1	3.95291	2.18401e-36	-35.6607	1.37626e-34	-33.8613
AC010997.2	ENSG00000236842.1	3.95291	2.18401e-36	-35.6607	1.37626e-34	-33.8613
HNRNPDLP4	ENSG00000270837.1	3.77086	2.35272e-36	-35.6284	1.4798e-34	-33.8298
MIR3131	ENSG00000264755.1	3.12841	2.5224e-36	-35.5982	1.58356e-34	-33.8004
AC009403.2	ENSG00000283128.2	2.76793	2.59746e-36	-35.5855	1.62765e-34	-33.7884
RPS2P24	ENSG00000244019.1	4.30574	2.66856e-36	-35.5737	1.66599e-34	-33.7783
RPL7P23	ENSG00000244363.3	4.30574	2.66856e-36	-35.5737	1.66599e-34	-33.7783
PRAC1	ENSG00000159182.5	3.06152	2.8046e-36	-35.5521	1.74768e-34	-33.7575
Z98742.4	ENSG00000286562.1	3.82032	2.85273e-36	-35.5447	1.77439e-34	-33.751
OSTM1	ENSG00000081087.15	3.22233	3.43957e-36	-35.4635	2.13545e-34	-33.6705
SATB2	ENSG00000119042.17	3.64841	3.57501e-36	-35.4467	2.21138e-34	-33.6553
AC116359.1	ENSG00000249541.1	3.64841	3.57501e-36	-35.4467	2.21138e-34	-33.6553
TBX4	ENSG00000121075.11	3.14535	4.4206e-36	-35.3545	2.72942e-34	-33.5639
ZNF135	ENSG00000176293.20	3.4509	4.56371e-36	-35.3407	2.80844e-34	-33.5515
OLIG2	ENSG00000205927.5	3.49541	4.56528e-36	-35.3405	2.80844e-34	-33.5515
SLC44A5	ENSG00000137968.16	3.80095	4.67037e-36	-35.3306	2.86785e-34	-33.5424
DLX2	ENSG00000115844.11	3.32092	5.41683e-36	-35.2663	3.32015e-34	-33.4788
AL035443.1	ENSG00000224765.1	5.10047	7.01863e-36	-35.1537	4.29413e-34	-33.3671
LINC02875	ENSG00000187013.4	3.12636	8.4464e-36	-35.0733	5.15828e-34	-33.2875
C5orf38	ENSG00000186493.13	3.61599	8.67771e-36	-35.0616	5.28995e-34	-33.2765
SALL4P7	ENSG00000258692.2	4.82475	9.54961e-36	-35.02	5.81093e-34	-33.2358
Y_RNA	ENSG00000201277.1	3.42442	1.00229e-35	-34.999	6.07694e-34	-33.2163
RNA5SP200	ENSG00000252169.1	3.42442	1.00229e-35	-34.999	6.07694e-34	-33.2163
RPSAP65	ENSG00000223683.1	4.40895	1.0556e-35	-34.9765	6.38864e-34	-33.1946
AC009166.1	ENSG00000261238.1	4.01175	1.22106e-35	-34.9133	7.37676e-34	-33.1321
IRX2	ENSG00000170561.13	3.60004	1.34329e-35	-34.8718	8.10069e-34	-33.0915
SPA17P1	ENSG00000236797.1	3.81295	1.50187e-35	-34.8234	9.04078e-34	-33.0438
ZIC3	ENSG00000156925.12	5.03634	1.80141e-35	-34.7444	1.08245e-33	-32.9656
LINC02169	ENSG00000259517.3	3.92486	1.97859e-35	-34.7036	1.1868e-33	-32.9256
IRX5	ENSG00000176842.15	4.13177	2.02694e-35	-34.6932	1.21364e-33	-32.9159
LYPLA2P3	ENSG00000236604.1	4.66689	2.05394e-35	-34.6874	1.22544e-33	-32.9117
COX6CP8	ENSG00000253231.1	4.66689	2.05394e-35	-34.6874	1.22544e-33	-32.9117
AC137494.1	ENSG00000287256.1	3.9879	2.11505e-35	-34.6747	1.25967e-33	-32.8997
HNRNPA1P73	ENSG00000236569.3	4.05657	2.13784e-35	-34.67	1.27099e-33	-32.8959
LMX1A	ENSG00000162761.14	3.53304	2.22357e-35	-34.6529	1.31731e-33	-32.8803
AC091891.1	ENSG00000259757.1	3.53304	2.22357e-35	-34.6529	1.31731e-33	-32.8803
LINC02327	ENSG00000258038.6	3.84598	2.92293e-35	-34.5342	1.72858e-33	-32.7623
TBX2	ENSG00000121068.14	3.08912	3.01025e-35	-34.5214	1.7771e-33	-32.7503
TFAP2B	ENSG00000008196.13	4.18543	3.29704e-35	-34.4819	1.943e-33	-32.7115
LINC00945	ENSG00000232539.1	3.47113	3.42683e-35	-34.4651	2.01596e-33	-32.6955
LINC02086	ENSG00000244649.5	2.30719	3.53076e-35	-34.4521	2.07347e-33	-32.6833
KIAA1143P2	ENSG00000232766.1	4.03148	3.75431e-35	-34.4255	2.19709e-33	-32.6582
LINC02084	ENSG00000272282.1	4.03148	3.75431e-35	-34.4255	2.19709e-33	-32.6582
AC096543.2	ENSG00000228734.2	4.34024	4.05553e-35	-34.392	2.36925e-33	-32.6254
PRSS16	ENSG00000112812.16	3.55325	4.86034e-35	-34.3133	2.83449e-33	-32.5475
AC034206.1	ENSG00000250167.1	3.45719	5.11191e-35	-34.2914	2.97605e-33	-32.5264
AC022433.1	ENSG00000288035.1	4.24365	5.17683e-35	-34.2859	3.00864e-33	-32.5216
DLX1	ENSG00000144355.15	3.28658	5.38356e-35	-34.2689	3.11802e-33	-32.5061
AC005871.2	ENSG00000258114.1	3.28658	5.38356e-35	-34.2689	3.11802e-33	-32.5061
AC007098.1	ENSG00000231609.7	3.53798	7.40173e-35	-34.1307	4.27952e-33	-32.3686
PCDHGC4	ENSG00000242419.5	2.96947	7.47946e-35	-34.1261	4.31705e-33	-32.3648
TBX2-AS1	ENSG00000267280.5	3.06181	7.65067e-35	-34.1163	4.4083e-33	-32.3557
SOX21-AS1	ENSG00000227640.3	4.30707	7.80941e-35	-34.1074	4.49208e-33	-32.3476
AC010997.6	ENSG00000279814.1	3.80534	7.9015e-35	-34.1023	4.53729e-33	-32.3432
ACADSB	ENSG00000196177.13	3.34779	9.8427e-35	-34.0069	5.64237e-33	-32.2485
IHH	ENSG00000163501.7	3.02081	1.04909e-34	-33.9792	5.99353e-33	-32.2223
CFAP65	ENSG00000181378.14	3.02081	1.04909e-34	-33.9792	5.99353e-33	-32.2223
SALL1	ENSG00000103449.12	3.91863	1.0529e-34	-33.9776	6.00507e-33	-32.2215
TBCA	ENSG00000171530.15	3.38749	1.06912e-34	-33.971	6.08727e-33	-32.2156
LINC00461	ENSG00000245526.11	3.18897	1.07289e-34	-33.9694	6.09843e-33	-32.2148
PCDHA1	ENSG00000204970.10	2.55168	1.0929e-34	-33.9614	6.20169e-33	-32.2075
OLIG1	ENSG00000184221.13	3.42971	1.12587e-34	-33.9485	6.36732e-33	-32.196
AP000289.1	ENSG00000226527.2	3.42971	1.12587e-34	-33.9485	6.36732e-33	-32.196
EOMES	ENSG00000163508.13	3.98257	1.1313e-34	-33.9464	6.38727e-33	-32.1947
CRNDE	ENSG00000245694.10	4.05233	1.14866e-34	-33.9398	6.4636e-33	-32.1895
AC106738.2	ENSG00000259725.1	4.05233	1.14866e-34	-33.9398	6.4636e-33	-32.1895
NKX3-1	ENSG00000167034.10	3.89626	1.77322e-34	-33.7512	9.96141e-33	-32.0017
AC091179.1	ENSG00000242407.1	3.10285	1.79152e-34	-33.7468	1.00475e-32	-31.9979
CRYBA2	ENSG00000163499.12	3.00363	1.90357e-34	-33.7204	1.06581e-32	-31.9723
AC005746.2	ENSG00000267131.1	3.035	1.91195e-34	-33.7185	1.06872e-32	-31.9711
LINC01980	ENSG00000225548.7	3.95872	1.94196e-34	-33.7118	1.0837e-32	-31.9651
SIX6	ENSG00000184302.7	4.6321	2.37499e-34	-33.6243	1.32315e-32	-31.8784
LSINCT5	ENSG00000281560.1	3.44644	2.54511e-34	-33.5943	1.41559e-32	-31.8491
AC005609.4	ENSG00000278946.1	3.02618	2.58512e-34	-33.5875	1.43547e-32	-31.843
RN7SL585P	ENSG00000274168.1	4.15438	3.25578e-34	-33.4873	1.80489e-32	-31.7435
AC103876.1	ENSG00000259986.1	3.34901	3.30784e-34	-33.4805	1.83074e-32	-31.7374
MIR5091	ENSG00000266240.1	3.74644	3.36445e-34	-33.4731	1.85901e-32	-31.7307
DNAJB5P1	ENSG00000230335.1	4.49696	4.08637e-34	-33.3887	2.2542e-32	-31.647
AC005609.3	ENSG00000278915.1	3.00869	4.70067e-34	-33.3278	2.58883e-32	-31.5869
STC2	ENSG00000113739.10	3.3364	4.7909e-34	-33.3196	2.63421e-32	-31.5793
AC027688.2	ENSG00000260620.1	3.85254	4.93145e-34	-33.307	2.70266e-32	-31.5682
SOD1P2	ENSG00000261282.1	3.85254	4.93145e-34	-33.307	2.70266e-32	-31.5682
LINC00391	ENSG00000238230.2	4.12581	5.89498e-34	-33.2295	3.22547e-32	-31.4914
AC007907.1	ENSG00000259759.1	3.97704	6.0498e-34	-33.2183	3.3048e-32	-31.4809
RN7SL325P	ENSG00000239579.3	4.805	6.07987e-34	-33.2161	3.31584e-32	-31.4794
FAM172A	ENSG00000113391.19	3.06512	6.25823e-34	-33.2035	3.4076e-32	-31.4676
VAX1	ENSG00000148704.13	3.60349	7.52033e-34	-33.1238	4.0816e-32	-31.3892
FOXQ1	ENSG00000164379.7	3.60349	7.52033e-34	-33.1238	4.0816e-32	-31.3892
AC106738.1	ENSG00000259711.1	3.95279	1.03663e-33	-32.9844	5.61717e-32	-31.2505
AC005609.1	ENSG00000278901.1	2.98284	1.13754e-33	-32.944	6.15406e-32	-31.2108
NKX2-6	ENSG00000180053.7	3.8101	1.33732e-33	-32.8738	7.22324e-32	-31.1413
SFRP2	ENSG00000145423.5	3.86708	1.57161e-33	-32.8037	8.47512e-32	-31.0719
AL161757.3	ENSG00000258703.1	3.92894	1.76332e-33	-32.7537	9.49371e-32	-31.0226
LINC01394	ENSG00000281809.1	3.57032	1.78188e-33	-32.7491	9.5783e-32	-31.0187
LINC01159	ENSG00000229743.4	3.99639	1.87684e-33	-32.7266	1.00727e-31	-30.9969
FEV	ENSG00000163497.3	2.93689	1.92857e-33	-32.7148	1.03338e-31	-30.9857
NELL1	ENSG00000165973.19	3.67147	2.1539e-33	-32.6668	1.15228e-31	-30.9384
LINC02230	ENSG00000251543.1	3.78934	2.18229e-33	-32.6611	1.16562e-31	-30.9334
AC010884.1	ENSG00000287135.1	3.9713	3.23451e-33	-32.4902	1.7249e-31	-30.7632
HOXB-AS4	ENSG00000242207.1	2.25477	4.13568e-33	-32.3835	2.20199e-31	-30.6572
AC098614.2	ENSG00000271943.2	3.82336	4.29624e-33	-32.3669	2.28386e-31	-30.6413
GSTM3P1	ENSG00000227693.1	4.27459	4.35545e-33	-32.361	2.31169e-31	-30.6361
TTC6	ENSG00000139865.16	3.21707	4.95249e-33	-32.3052	2.62443e-31	-30.581
AC012574.2	ENSG00000254002.2	3.74869	5.71031e-33	-32.2433	3.02126e-31	-30.5198
MNX1-AS2	ENSG00000235029.1	3.09517	6.70499e-33	-32.1736	3.54196e-31	-30.4508
GAD1	ENSG00000128683.14	3.32557	7.82369e-33	-32.1066	4.11998e-31	-30.3851
AL133387.2	ENSG00000230967.2	3.32557	7.82369e-33	-32.1066	4.11998e-31	-30.3851
AL133325.3	ENSG00000278041.1	4.24142	8.19892e-33	-32.0862	4.31084e-31	-30.3654
RNU6-1204P	ENSG00000200818.1	3.85967	8.32121e-33	-32.0798	4.36151e-31	-30.3604
RN7SL461P	ENSG00000243801.3	3.85967	8.32121e-33	-32.0798	4.36151e-31	-30.3604
NKX2-5	ENSG00000183072.10	3.18338	1.36434e-32	-31.8651	7.13996e-31	-30.1463
GABRA5	ENSG00000186297.12	3.54332	1.38175e-32	-31.8596	7.21988e-31	-30.1415
NEUROG1	ENSG00000181965.6	3.26279	1.39994e-32	-31.8539	7.30356e-31	-30.1365
AC009166.3	ENSG00000287718.1	3.70916	1.46092e-32	-31.8354	7.60989e-31	-30.1186
RPS26P30	ENSG00000234839.1	4.38416	1.78112e-32	-31.7493	9.2635e-31	-30.0332
AC006967.2	ENSG00000236102.2	3.17232	1.90319e-32	-31.7205	9.8831e-31	-30.0051
PCDHGC5	ENSG00000240764.4	2.928	2.09962e-32	-31.6779	1.08863e-30	-29.9631
LHX5	ENSG00000089116.4	3.47515	2.14397e-32	-31.6688	1.10821e-30	-29.9554
LHX5-AS1	ENSG00000257935.2	3.47515	2.14397e-32	-31.6688	1.10821e-30	-29.9554
THEM7P	ENSG00000227160.3	2.95752	2.22666e-32	-31.6523	1.14919e-30	-29.9396
MNX1-AS1	ENSG00000243479.3	3.09246	2.2426e-32	-31.6492	1.15564e-30	-29.9372
MNX1	ENSG00000130675.15	3.05591	2.32577e-32	-31.6334	1.19667e-30	-29.922
AC126768.2	ENSG00000249731.1	3.02134	2.34795e-32	-31.6293	1.20624e-30	-29.9186
SP8	ENSG00000164651.17	4.27456	2.35813e-32	-31.6274	1.20962e-30	-29.9174
HOXB7	ENSG00000260027.5	2.21692	2.61683e-32	-31.5822	1.34028e-30	-29.8728
NKX2-2-AS1	ENSG00000258197.1	4.17729	2.81173e-32	-31.551	1.43792e-30	-29.8423
PCDHAC2	ENSG00000243232.6	3.368	2.90342e-32	-31.5371	1.48255e-30	-29.829
FOXD3	ENSG00000187140.6	4.0116	3.10866e-32	-31.5074	1.58495e-30	-29.8
C19orf18	ENSG00000177025.3	3.51089	3.17378e-32	-31.4984	1.6157e-30	-29.7916
AL034346.1	ENSG00000261730.1	3.45988	3.20076e-32	-31.4947	1.62697e-30	-29.7886
RPL23P8	ENSG00000219451.3	4.34668	3.47856e-32	-31.4586	1.76551e-30	-29.7531
EBF2	ENSG00000221818.9	3.67068	3.65786e-32	-31.4368	1.85372e-30	-29.732
OTX2	ENSG00000165588.18	3.79358	3.69977e-32	-31.4318	1.87214e-30	-29.7277
AC007405.2	ENSG00000235934.2	3.60735	4.21516e-32	-31.3752	2.12973e-30	-29.6717
MEF2C-AS2	ENSG00000245864.3	3.00284	4.26027e-32	-31.3706	2.1493e-30	-29.6677
MIR6720	ENSG00000275859.1	3.44477	4.76041e-32	-31.3224	2.39802e-30	-29.6201
ST8SIA3	ENSG00000177511.6	4.42651	4.86426e-32	-31.313	2.44667e-30	-29.6114
MCCD1P2	ENSG00000224312.1	2.61338	4.99606e-32	-31.3014	2.50547e-30	-29.6011
DDX39BP2	ENSG00000238024.1	2.61338	4.99606e-32	-31.3014	2.50547e-30	-29.6011
NKX2-2	ENSG00000125820.6	4.14626	5.12599e-32	-31.2902	2.56681e-30	-29.5906
FOXD3-AS1	ENSG00000230798.5	3.98512	5.38085e-32	-31.2691	2.69042e-30	-29.5702
POU3F3	ENSG00000198914.5	3.7722	6.0081e-32	-31.2213	2.99959e-30	-29.5229
SP5	ENSG00000204335.4	3.69961	7.59086e-32	-31.1197	3.78418e-30	-29.422
RN7SKP132	ENSG00000251810.1	4.72899	8.71645e-32	-31.0597	4.33888e-30	-29.3626
MIR6068	ENSG00000275836.1	3.95913	9.23898e-32	-31.0344	4.5919e-30	-29.338
AL133325.2	ENSG00000233492.2	4.11588	9.25203e-32	-31.0338	4.5919e-30	-29.338
FOXF2	ENSG00000137273.6	3.41502	1.04138e-31	-30.9824	5.1609e-30	-29.2873
MNAT1	ENSG00000020426.11	3.19182	1.1014e-31	-30.9581	5.45031e-30	-29.2636
BNC1	ENSG00000169594.13	3.8069	1.19254e-31	-30.9235	5.89265e-30	-29.2297
AC126768.1	ENSG00000248597.2	2.9358	1.30093e-31	-30.8857	6.41883e-30	-29.1925
METAP1D	ENSG00000172878.14	3.03315	1.42581e-31	-30.8459	7.02465e-30	-29.1534
EXOC6B	ENSG00000144036.16	2.92718	1.72454e-31	-30.7633	8.48402e-30	-29.0714
HCG9	ENSG00000204625.10	2.57915	1.88943e-31	-30.7237	9.28163e-30	-29.0324
LINC00608	ENSG00000236445.5	2.80456	1.90194e-31	-30.7208	9.32948e-30	-29.0301
AL161757.4	ENSG00000258776.1	3.70991	2.48308e-31	-30.605	1.21624e-29	-28.915
MIR196A1	ENSG00000210741.1	2.25702	2.59648e-31	-30.5856	1.26994e-29	-28.8962
Y_RNA	ENSG00000252784.1	3.9085	2.66097e-31	-30.575	1.29959e-29	-28.8862
AL671277.2	ENSG00000237669.1	2.42564	2.8167e-31	-30.5503	1.37365e-29	-28.8621
AC090340.1	ENSG00000277837.1	4.31103	3.63293e-31	-30.4397	1.76915e-29	-28.7522
ARMC4	ENSG00000169126.16	3.82093	3.83556e-31	-30.4162	1.86243e-29	-28.7299
RNA5SP36	ENSG00000222129.1	3.82093	3.83556e-31	-30.4162	1.86243e-29	-28.7299
ETF1P1	ENSG00000232757.1	2.32806	4.00889e-31	-30.397	1.94379e-29	-28.7114
AC006357.1	ENSG00000230033.1	3.02954	4.74969e-31	-30.3233	2.29967e-29	-28.6383
SINHCAFP3	ENSG00000253488.1	3.60403	7.14577e-31	-30.146	3.45482e-29	-28.4616
HLA-J	ENSG00000204622.11	2.40255	7.3984e-31	-30.1309	3.57182e-29	-28.4471
ATP5MFP3	ENSG00000232851.3	5.14878	7.68023e-31	-30.1146	3.70257e-29	-28.4315
HMGB3P11	ENSG00000213301.2	3.72074	8.11207e-31	-30.0909	3.90517e-29	-28.4084
FOXF1	ENSG00000103241.7	2.87655	9.04077e-31	-30.0438	4.34603e-29	-28.3619
ZNF470	ENSG00000197016.12	3.58565	1.10215e-30	-29.9578	5.29064e-29	-28.2765
C8orf49	ENSG00000255394.4	2.77635	1.32616e-30	-29.8774	6.35687e-29	-28.1968
AL669914.3	ENSG00000278104.1	2.29956	1.39912e-30	-29.8541	6.69707e-29	-28.1741
AC016044.1	ENSG00000259203.2	3.90114	1.41553e-30	-29.8491	6.76599e-29	-28.1697
AC018730.1	ENSG00000269707.2	3.63084	1.52315e-30	-29.8173	7.27005e-29	-28.1385
AC009108.1	ENSG00000243697.1	2.86006	1.55065e-30	-29.8095	7.39085e-29	-28.1313
AL049636.1	ENSG00000236674.1	3.78919	3.30009e-30	-29.4815	1.57069e-28	-27.8039
AL035694.1	ENSG00000287294.1	4.48387	3.80803e-30	-29.4193	1.80989e-28	-27.7423
AC012574.1	ENSG00000253471.1	3.47565	4.02145e-30	-29.3956	1.90863e-28	-27.7193
AC009108.3	ENSG00000270020.1	2.82763	4.47868e-30	-29.3488	2.12264e-28	-27.6731
NOM1	ENSG00000146909.8	2.95307	4.97734e-30	-29.303	2.35566e-28	-27.6279
GCNT2	ENSG00000111846.19	2.63216	5.08616e-30	-29.2936	2.40378e-28	-27.6191
AP000282.1	ENSG00000227757.3	3.01192	7.1034e-30	-29.1485	3.35245e-28	-27.4746
SOX2-OT	ENSG00000242808.10	2.81168	7.54362e-30	-29.1224	3.55522e-28	-27.4491
AC087564.1	ENSG00000285367.1	3.44286	8.92508e-30	-29.0494	4.20041e-28	-27.3767
AC020703.1	ENSG00000249309.1	3.4971	8.96972e-30	-29.0472	4.21552e-28	-27.3751
KRT8P30	ENSG00000224928.2	2.74788	9.06896e-30	-29.0424	4.25621e-28	-27.371
AC005746.3	ENSG00000273982.1	3.19822	1.00412e-29	-28.9982	4.70596e-28	-27.3274
FOXB2	ENSG00000204612.1	4.92639	1.23717e-29	-28.9076	5.7901e-28	-27.2373
AL139281.1	ENSG00000227537.1	3.86794	1.25716e-29	-28.9006	5.87546e-28	-27.231
PTPRG	ENSG00000144724.20	2.68335	1.26462e-29	-28.898	5.90215e-28	-27.229
MOB4P1	ENSG00000231386.1	3.2748	1.42855e-29	-28.8451	6.65801e-28	-27.1767
MKX-AS1	ENSG00000230500.1	4.39641	1.52944e-29	-28.8155	7.11837e-28	-27.1476
AL139039.3	ENSG00000237685.1	2.98217	1.72048e-29	-28.7643	7.99645e-28	-27.0971
SOX17	ENSG00000164736.6	3.98821	2.56847e-29	-28.5903	1.19048e-27	-26.9243
TRMT112P7	ENSG00000270275.1	3.98821	2.56847e-29	-28.5903	1.19048e-27	-26.9243
MTHFSD	ENSG00000103248.19	2.77258	2.70832e-29	-28.5673	1.25358e-27	-26.9018
CLEC4F	ENSG00000152672.8	3.24783	2.88539e-29	-28.5398	1.3337e-27	-26.8749
MIR6766	ENSG00000275101.1	2.92958	2.90208e-29	-28.5373	1.33957e-27	-26.873
MIR9-3HG	ENSG00000255571.9	2.74127	2.91986e-29	-28.5346	1.34593e-27	-26.871
LINC00466	ENSG00000224209.8	3.50209	2.99856e-29	-28.5231	1.38032e-27	-26.86
TVP23BP1	ENSG00000259122.2	3.679	3.47514e-29	-28.459	1.59752e-27	-26.7966
SHTN1	ENSG00000187164.20	2.76488	3.48252e-29	-28.4581	1.59873e-27	-26.7962
AC091076.1	ENSG00000274310.1	3.95964	4.41144e-29	-28.3554	2.02241e-27	-26.6941
RNF175	ENSG00000145428.15	3.42998	4.43619e-29	-28.353	2.03099e-27	-26.6923
FOXC2	ENSG00000176692.8	2.8156	4.75119e-29	-28.3232	2.1693e-27	-26.6637
FOXC2-AS1	ENSG00000260944.1	2.8156	4.75119e-29	-28.3232	2.1693e-27	-26.6637
CD207	ENSG00000116031.9	3.22135	5.75783e-29	-28.2397	2.62535e-27	-26.5808
AL590143.1	ENSG00000219604.1	4.31394	5.78483e-29	-28.2377	2.6341e-27	-26.5794
FLJ30679	ENSG00000280278.1	2.80742	6.15705e-29	-28.2106	2.79979e-27	-26.5529
AC010223.1	ENSG00000279028.1	3.58874	6.19983e-29	-28.2076	2.81544e-27	-26.5505
GATA4	ENSG00000136574.18	2.63625	6.43239e-29	-28.1916	2.91712e-27	-26.535
RFC5P1	ENSG00000233526.1	4.79514	6.83008e-29	-28.1656	3.0933e-27	-26.5096
RNU1-31P	ENSG00000200745.1	3.26096	6.84634e-29	-28.1645	3.0965e-27	-26.5091
RPL15P2	ENSG00000240914.1	4.20044	7.09256e-29	-28.1492	3.20355e-27	-26.4944
ZNF329	ENSG00000181894.15	3.08221	7.68065e-29	-28.1146	3.46453e-27	-26.4604
GPX6	ENSG00000198704.9	2.7345	9.39181e-29	-28.0273	4.23072e-27	-26.3736
AL161757.5	ENSG00000259133.5	3.45025	1.00392e-28	-27.9983	4.5163e-27	-26.3452
MIR4634	ENSG00000266890.1	3.68962	1.14098e-28	-27.9427	5.12605e-27	-26.2902
MIR9-3	ENSG00000284329.1	2.88377	1.15982e-28	-27.9356	5.20372e-27	-26.2837
RN7SL250P	ENSG00000244107.3	4.06801	1.39405e-28	-27.8557	6.24633e-27	-26.2044
Y_RNA	ENSG00000199303.1	3.80887	1.80913e-28	-27.7425	8.09539e-27	-26.0918
MIR935	ENSG00000284583.1	3.22032	1.93776e-28	-27.7127	8.65945e-27	-26.0625
FAF1	ENSG00000185104.20	2.86585	1.9943e-28	-27.7002	8.87675e-27	-26.0517
AC133637.1	ENSG00000279708.1	2.86585	1.9943e-28	-27.7002	8.87675e-27	-26.0517
AC133637.2	ENSG00000287717.1	2.86585	1.9943e-28	-27.7002	8.87675e-27	-26.0517
C10orf53	ENSG00000178645.13	3.41669	2.19972e-28	-27.6576	9.77814e-27	-26.0097
STEAP2	ENSG00000157214.14	3.5314	2.21301e-28	-27.655	9.82426e-27	-26.0077
WDR41	ENSG00000164253.14	3.47169	2.25807e-28	-27.6463	1.00111e-26	-25.9995
STEAP1	ENSG00000164647.9	3.72354	2.35063e-28	-27.6288	1.04077e-26	-25.9826
CDKN2A-DT	ENSG00000224854.3	3.35025	2.99e-28	-27.5243	1.32212e-26	-25.8787
DPY19L2P4	ENSG00000235436.10	4.31502	3.13751e-28	-27.5034	1.38371e-26	-25.859
AC004969.1	ENSG00000238358.2	4.31502	3.13751e-28	-27.5034	1.38371e-26	-25.859
FENDRR	ENSG00000268388.6	2.6974	3.15066e-28	-27.5016	1.38769e-26	-25.8577
AC124068.2	ENSG00000261441.1	2.84814	3.40624e-28	-27.4677	1.4983e-26	-25.8244
PAH	ENSG00000171759.10	3.8507	3.53107e-28	-27.4521	1.55118e-26	-25.8093
S100A11P2	ENSG00000236592.5	4.81485	3.60031e-28	-27.4437	1.57954e-26	-25.8015
TLR2	ENSG00000137462.9	3.33481	4.33008e-28	-27.3635	1.89476e-26	-25.7224
AL449423.1	ENSG00000266446.1	3.33481	4.33008e-28	-27.3635	1.89476e-26	-25.7224
MSX2	ENSG00000120149.9	3.62548	4.3999e-28	-27.3566	1.92281e-26	-25.7161
EHBP1	ENSG00000115504.15	2.94305	4.48124e-28	-27.3486	1.95582e-26	-25.7087
MTCYBP4	ENSG00000220113.2	4.40364	4.4888e-28	-27.3479	1.95658e-26	-25.7085
AC104088.1	ENSG00000232555.2	2.55454	4.56415e-28	-27.3406	1.98685e-26	-25.7018
PANTR1	ENSG00000233639.7	3.3839	4.74245e-28	-27.324	2.0618e-26	-25.6858
SDHAF3	ENSG00000196636.8	3.75996	4.77252e-28	-27.3213	2.0722e-26	-25.6836
EXT2	ENSG00000151348.15	2.86894	4.99251e-28	-27.3017	2.16298e-26	-25.6649
NEIL2	ENSG00000154328.16	2.60228	4.99447e-28	-27.3015	2.16298e-26	-25.6649
LINC01162	ENSG00000232790.3	3.8247	5.82346e-28	-27.2348	2.51876e-26	-25.5988
FGF4	ENSG00000075388.4	2.96821	6.28018e-28	-27.202	2.71281e-26	-25.5666
TBX18-AS1	ENSG00000228290.7	4.16193	7.04261e-28	-27.1523	3.03825e-26	-25.5174
TLX3	ENSG00000164438.6	3.53763	7.38277e-28	-27.1318	3.17593e-26	-25.4981
FOXD1-AS1	ENSG00000247993.2	3.41984	7.39006e-28	-27.1314	3.17593e-26	-25.4981
LINC01385	ENSG00000251604.1	3.41984	7.39006e-28	-27.1314	3.17593e-26	-25.4981
ERVFRD-3	ENSG00000264801.1	3.30444	8.98394e-28	-27.0465	3.85599e-26	-25.4139
AC244517.11	ENSG00000280029.4	2.37581	1.04064e-27	-26.9827	4.46084e-26	-25.3506
FOXD1	ENSG00000251493.5	3.40297	1.08802e-27	-26.9634	4.65798e-26	-25.3318
AC091980.2	ENSG00000275038.2	3.51852	1.11903e-27	-26.9512	4.78468e-26	-25.3201
AL353637.2	ENSG00000286332.1	4.23485	1.12265e-27	-26.9498	4.79406e-26	-25.3193
GPR180	ENSG00000152749.8	3.45833	1.12917e-27	-26.9472	4.8158e-26	-25.3173
MKX	ENSG00000150051.14	4.1263	1.27581e-27	-26.8942	5.43429e-26	-25.2649
CDKN2B	ENSG00000147883.12	3.28949	1.28726e-27	-26.8903	5.46233e-26	-25.2626
CDKN2A	ENSG00000147889.18	3.28949	1.28726e-27	-26.8903	5.46233e-26	-25.2626
UBA52P6	ENSG00000215221.2	3.28949	1.28726e-27	-26.8903	5.46233e-26	-25.2626
RPS17P5	ENSG00000060303.5	4.0305	1.31935e-27	-26.8796	5.58442e-26	-25.253
FTH1P5	ENSG00000230204.1	4.0305	1.31935e-27	-26.8796	5.58442e-26	-25.253
Y_RNA	ENSG00000207049.1	3.1423	1.43382e-27	-26.8435	6.06133e-26	-25.2174
IRX1	ENSG00000170549.4	3.77407	1.54925e-27	-26.8099	6.53288e-26	-25.1849
AC016595.1	ENSG00000259603.1	3.77407	1.54925e-27	-26.8099	6.53288e-26	-25.1849
SPART-AS1	ENSG00000120664.11	3.56408	1.61361e-27	-26.7922	6.77875e-26	-25.1689
RXRG	ENSG00000143171.13	3.56408	1.61361e-27	-26.7922	6.77875e-26	-25.1689
AC113346.2	ENSG00000251670.1	3.56408	1.61361e-27	-26.7922	6.77875e-26	-25.1689
ACTG1P18	ENSG00000218475.2	5.01119	1.7003e-27	-26.7695	7.13407e-26	-25.1467
FOXL1	ENSG00000176678.6	2.69758	1.9955e-27	-26.6999	8.36223e-26	-25.0777
ZIM2-AS1	ENSG00000269793.7	2.96325	2.08198e-27	-26.6815	8.71374e-26	-25.0598
TBX18	ENSG00000112837.17	4.09154	2.2851e-27	-26.6411	9.55198e-26	-25.0199
AC126768.3	ENSG00000288108.1	2.60644	2.5229e-27	-26.5981	1.0533e-25	-24.9774
AC116345.4	ENSG00000287090.1	3.35349	3.38943e-27	-26.4699	1.41331e-25	-24.8498
AC013733.2	ENSG00000234595.1	3.88743	3.59159e-27	-26.4447	1.4939e-25	-24.8257
AC027250.2	ENSG00000286471.1	3.88743	3.59159e-27	-26.4447	1.4939e-25	-24.8257
RN7SL125P	ENSG00000244514.3	2.94264	3.68975e-27	-26.433	1.53284e-25	-24.8145
AL049693.1	ENSG00000216913.2	3.96776	3.95058e-27	-26.4033	1.63917e-25	-24.7854
TBX20	ENSG00000164532.11	4.63042	3.95683e-27	-26.4027	1.63974e-25	-24.7852
MEF2C	ENSG00000081189.16	2.64634	4.09256e-27	-26.388	1.69391e-25	-24.7711
AP002528.1	ENSG00000287397.1	4.93318	4.17666e-27	-26.3792	1.72659e-25	-24.7628
STEAP2-AS1	ENSG00000227646.7	3.57153	5.36982e-27	-26.27	2.21711e-25	-24.6542
LINC01414	ENSG00000253554.7	3.62244	7.4871e-27	-26.1257	3.08751e-25	-24.5104
AC009531.1	ENSG00000226063.1	4.57383	8.40667e-27	-26.0754	3.46248e-25	-24.4606
RN7SL339P	ENSG00000265740.2	3.11426	9.16482e-27	-26.0379	3.77012e-25	-24.4236
HOXB9	ENSG00000170689.10	2.12548	9.69191e-27	-26.0136	3.98208e-25	-24.3999
RNU6ATAC19P	ENSG00000221023.1	3.83193	9.89172e-27	-26.0047	4.05922e-25	-24.3916
AC006445.2	ENSG00000249148.2	3.60075	1.15971e-26	-25.9357	4.75326e-25	-24.323
AL669914.2	ENSG00000275856.1	2.0898	1.22522e-26	-25.9118	5.01565e-25	-24.2997
ALG6	ENSG00000088035.18	3.40889	1.23008e-26	-25.9101	5.02944e-25	-24.2985
ONECUT1	ENSG00000169856.9	3.46721	1.26992e-26	-25.8962	5.186e-25	-24.2852
AL354709.1	ENSG00000274055.1	3.18895	1.45454e-26	-25.8373	5.93274e-25	-24.2267
POLG	ENSG00000140521.17	2.72185	1.54458e-26	-25.8112	6.29239e-25	-24.2012
SAP18P2	ENSG00000223873.1	3.80496	1.62211e-26	-25.7899	6.60023e-25	-24.1804
OSTF1P1	ENSG00000258244.1	3.33874	1.65474e-26	-25.7813	6.72488e-25	-24.1723
PAFAH1B2P1	ENSG00000214111.3	3.96029	2.1157e-26	-25.6745	8.58786e-25	-24.0661
MYADM	ENSG00000179820.16	2.91661	2.14075e-26	-25.6694	8.67905e-25	-24.0615
C14orf39	ENSG00000179008.9	3.63204	2.47757e-26	-25.606	1.00325e-24	-23.9986
DCANP1	ENSG00000251380.3	2.87273	2.57013e-26	-25.59	1.03948e-24	-23.9832
NEUROD1	ENSG00000162992.4	3.77849	2.63976e-26	-25.5784	1.06381e-24	-23.9731
AC013733.1	ENSG00000225570.1	3.77849	2.63976e-26	-25.5784	1.06381e-24	-23.9731
SEC11B	ENSG00000226098.4	3.77849	2.63976e-26	-25.5784	1.06381e-24	-23.9731
AC008440.1	ENSG00000232220.2	2.94221	3.03975e-26	-25.5172	1.22354e-24	-23.9124
GSC	ENSG00000133937.5	3.84992	3.1732e-26	-25.4985	1.2742e-24	-23.8948
AL121612.2	ENSG00000285205.2	3.84992	3.1732e-26	-25.4985	1.2742e-24	-23.8948
ISLR	ENSG00000129009.13	2.98031	3.18774e-26	-25.4965	1.27851e-24	-23.8933
SNORA70J	ENSG00000206909.1	3.0645	3.21626e-26	-25.4926	1.28536e-24	-23.891
RPL10P8	ENSG00000254012.1	3.0645	3.21626e-26	-25.4926	1.28536e-24	-23.891
RPSAP71	ENSG00000254256.1	3.0645	3.21626e-26	-25.4926	1.28536e-24	-23.891
ARX	ENSG00000004848.8	3.92926	3.60065e-26	-25.4436	1.43557e-24	-23.843
RN7SL91P	ENSG00000240439.3	3.92926	3.60065e-26	-25.4436	1.43557e-24	-23.843
SNX24	ENSG00000064652.11	2.93164	4.03404e-26	-25.3943	1.60456e-24	-23.7946
SDSL	ENSG00000139410.15	2.93164	4.03404e-26	-25.3943	1.60456e-24	-23.7946
Metazoa_SRP	ENSG00000278348.1	3.00939	4.38292e-26	-25.3582	1.74127e-24	-23.7591
AC022092.1	ENSG00000249639.1	2.85336	4.39999e-26	-25.3565	1.74599e-24	-23.758
TIFAB	ENSG00000255833.2	2.84377	5.74146e-26	-25.241	2.27562e-24	-23.6429
MIR3912	ENSG00000264249.1	3.04025	5.93317e-26	-25.2267	2.34884e-24	-23.6291
PCDHA14	ENSG00000249504.3	2.80395	6.50808e-26	-25.1865	2.5734e-24	-23.5895
LINC00682	ENSG00000245870.4	3.72695	6.83813e-26	-25.1651	2.70074e-24	-23.5685
ALX1	ENSG00000180318.4	6.05166	7.43883e-26	-25.1285	2.93455e-24	-23.5325
GBX2	ENSG00000168505.7	2.98649	7.90802e-26	-25.1019	3.11598e-24	-23.5064
FANCI	ENSG00000140525.19	2.63668	8.19944e-26	-25.0862	3.22703e-24	-23.4912
AC005609.2	ENSG00000278907.1	2.79485	8.41553e-26	-25.0749	3.30821e-24	-23.4804
ZNF391	ENSG00000124613.8	3.259	1.00118e-25	-24.9995	3.93114e-24	-23.4055
RNU6-642P	ENSG00000200029.1	2.65876	1.03388e-25	-24.9855	4.0548e-24	-23.392
AC097468.3	ENSG00000286606.1	2.7858	1.08641e-25	-24.964	4.25584e-24	-23.371
RPSAP55	ENSG00000214896.4	4.15233	1.11808e-25	-24.9515	4.37482e-24	-23.359
ASCL1	ENSG00000139352.4	4.04607	1.17572e-25	-24.9297	4.58967e-24	-23.3382
AC026108.1	ENSG00000282964.1	4.04607	1.17572e-25	-24.9297	4.58967e-24	-23.3382
AC010931.2	ENSG00000261543.1	2.92586	1.333e-25	-24.8752	5.19762e-24	-23.2842
SIGLEC31P	ENSG00000268847.1	3.54457	1.39097e-25	-24.8567	5.41737e-24	-23.2662
MYADM-AS1	ENSG00000228323.2	2.8467	1.44019e-25	-24.8416	5.6026e-24	-23.2516
NPM1	ENSG00000181163.14	3.00462	1.45946e-25	-24.8358	5.67099e-24	-23.2463
EVC	ENSG00000072840.13	3.18535	1.64753e-25	-24.7832	6.39439e-24	-23.1942
AL669914.4	ENSG00000278773.1	2.02837	1.66763e-25	-24.7779	6.46496e-24	-23.1894
AC079385.2	ENSG00000257711.2	3.34167	1.87913e-25	-24.726	7.2765e-24	-23.1381
Z96074.1	ENSG00000283692.2	3.65295	2.70587e-25	-24.5677	1.04658e-23	-22.9802
DBX1	ENSG00000109851.7	3.71498	3.56969e-25	-24.4474	1.3791e-23	-22.8604
ABCB5	ENSG00000004846.16	3.41889	4.67955e-25	-24.3298	1.80581e-23	-22.7433
AC091980.1	ENSG00000213393.5	3.18344	5.54606e-25	-24.256	2.13774e-23	-22.67
NMNAT1P5	ENSG00000259573.1	4.14876	6.05745e-25	-24.2177	2.33219e-23	-22.6322
AC012119.2	ENSG00000271118.1	3.60564	6.55173e-25	-24.1836	2.51741e-23	-22.599
AC009108.4	ENSG00000279142.1	2.65766	6.55351e-25	-24.1835	2.51741e-23	-22.599
AL136972.1	ENSG00000237874.2	5.4585	6.87962e-25	-24.1624	2.63967e-23	-22.5784
PTF1A	ENSG00000168267.7	3.53029	7.05708e-25	-24.1514	2.70468e-23	-22.5679
LINC01143	ENSG00000237751.2	2.89835	7.67095e-25	-24.1152	2.9366e-23	-22.5322
AC113346.1	ENSG00000251144.1	3.82957	8.90191e-25	-24.0505	3.40397e-23	-22.468
COMMD4P2	ENSG00000214702.6	3.019	8.9307e-25	-24.0491	3.4111e-23	-22.4671
AC026108.2	ENSG00000288092.1	3.91176	1.02645e-24	-23.9887	3.9161e-23	-22.4071
GABRB3	ENSG00000166206.15	2.81048	1.03309e-24	-23.9859	3.93696e-23	-22.4048
ZNF71	ENSG00000197951.10	3.4422	1.06385e-24	-23.9731	4.0496e-23	-22.3926
AC120193.1	ENSG00000253535.5	2.84279	1.18222e-24	-23.9273	4.49512e-23	-22.3473
RNF39	ENSG00000204618.8	1.91504	1.23739e-24	-23.9075	4.69955e-23	-22.3279
RN7SL810P	ENSG00000243035.3	3.80043	1.45807e-24	-23.8362	5.53145e-23	-22.2572
MCCD1P1	ENSG00000235963.1	3.08773	1.58944e-24	-23.7988	6.02303e-23	-22.2202
YWHAZP3	ENSG00000229932.3	3.48786	1.60526e-24	-23.7945	6.07616e-23	-22.2164
SPART	ENSG00000133104.14	3.24212	1.61349e-24	-23.7922	6.10045e-23	-22.2146
OTX2-AS1	ENSG00000248550.4	3.03941	1.63121e-24	-23.7875	6.16051e-23	-22.2104
AC244517.2	ENSG00000272154.5	2.45814	1.65966e-24	-23.78	6.26092e-23	-22.2034
LINC01069	ENSG00000236133.2	3.77186	2.36861e-24	-23.6255	8.9154e-23	-22.0499
RPSAP4	ENSG00000239269.1	3.77186	2.36861e-24	-23.6255	8.9154e-23	-22.0499
MRPS9-AS2	ENSG00000224509.2	3.06101	2.95899e-24	-23.5289	1.11251e-22	-21.9537
ASB18	ENSG00000182177.14	2.84587	2.967e-24	-23.5277	1.11428e-22	-21.953
LINC02820	ENSG00000258815.1	5.53708	3.20913e-24	-23.4936	1.20387e-22	-21.9194
AC108210.2	ENSG00000249887.1	3.51543	3.57228e-24	-23.4471	1.33833e-22	-21.8734
ZFP28	ENSG00000196867.8	3.44663	3.5755e-24	-23.4467	1.33833e-22	-21.8734
LINC01494	ENSG00000228135.1	2.54029	3.62413e-24	-23.4408	1.35502e-22	-21.8681
ZNRD1ASP	ENSG00000204623.9	1.93792	4.2518e-24	-23.3714	1.58794e-22	-21.7992
PPIAP26	ENSG00000150276.8	3.81865	4.70937e-24	-23.327	1.75493e-22	-21.7557
AC010332.3	ENSG00000288253.1	3.81865	4.70937e-24	-23.327	1.75493e-22	-21.7557
AC012119.1	ENSG00000207027.1	3.56813	5.16019e-24	-23.2873	1.9208e-22	-21.7165
RPL30P6	ENSG00000242936.1	5.21749	5.62879e-24	-23.2496	2.09292e-22	-21.6792
LINC01017	ENSG00000250716.1	3.71636	6.10412e-24	-23.2144	2.26465e-22	-21.645
DPPA5P1	ENSG00000269776.1	3.71636	6.10412e-24	-23.2144	2.26465e-22	-21.645
CDKN2B-AS1	ENSG00000240498.9	2.93516	6.84152e-24	-23.1648	2.53543e-22	-21.5959
ZNF667	ENSG00000198046.12	3.34662	7.20248e-24	-23.1425	2.66626e-22	-21.5741
AC244093.4	ENSG00000277589.1	3.22504	7.68393e-24	-23.1144	2.83986e-22	-21.5467
MIR759	ENSG00000211579.2	3.7889	7.68829e-24	-23.1142	2.83986e-22	-21.5467
AC010997.3	ENSG00000270087.5	2.73501	7.76892e-24	-23.1096	2.86649e-22	-21.5426
ONECUT2	ENSG00000119547.6	3.40655	7.8057e-24	-23.1076	2.87376e-22	-21.5415
AL139281.2	ENSG00000252049.1	3.40655	7.8057e-24	-23.1076	2.87376e-22	-21.5415
RNU6-326P	ENSG00000202350.1	3.68939	9.68815e-24	-23.0138	3.55902e-22	-21.4487
AL139002.1	ENSG00000233379.2	3.68939	9.68815e-24	-23.0138	3.55902e-22	-21.4487
HDGFL3	ENSG00000166503.9	3.00901	9.92656e-24	-23.0032	3.64263e-22	-21.4386
AC244517.5	ENSG00000279047.4	2.65588	1.04683e-23	-22.9801	3.83722e-22	-21.416
ISM1-AS1	ENSG00000226263.1	4.0648	1.04895e-23	-22.9792	3.84083e-22	-21.4156
AC005498.3	ENSG00000269696.2	3.38692	1.145e-23	-22.9412	4.18794e-22	-21.378
ZNF503-AS1	ENSG00000226051.8	2.71675	1.26538e-23	-22.8978	4.62323e-22	-21.3351
LINC01386	ENSG00000251324.1	2.9963	1.33466e-23	-22.8746	4.87106e-22	-21.3124
LINC00446	ENSG00000229249.7	3.66291	1.52648e-23	-22.8163	5.56511e-22	-21.2545
TMEM33	ENSG00000109133.13	3.43054	1.78186e-23	-22.7491	6.48914e-22	-21.1878
BTF3P2	ENSG00000258282.2	4.02632	1.84037e-23	-22.7351	6.69496e-22	-21.1743
C10orf143	ENSG00000237489.5	2.63093	2.08534e-23	-22.6808	7.57795e-22	-21.1204
POLR1H	ENSG00000066379.15	1.90975	2.3979e-23	-22.6202	8.70436e-22	-21.0603
STRA6	ENSG00000137868.19	2.72652	2.50028e-23	-22.602	9.06619e-22	-21.0426
AC243773.1	ENSG00000276707.1	3.16161	2.94853e-23	-22.5304	1.06801e-21	-20.9714
POU4F3	ENSG00000091010.6	3.70317	3.18478e-23	-22.4969	1.15234e-21	-20.9384
AL050320.1	ENSG00000225956.1	3.98885	3.19106e-23	-22.4961	1.15337e-21	-20.938
RFX4	ENSG00000111783.13	3.05216	3.3125e-23	-22.4798	1.19598e-21	-20.9223
PRR23B	ENSG00000184814.5	3.20737	3.64496e-23	-22.4383	1.31461e-21	-20.8812
LINC02061	ENSG00000250885.1	3.61138	3.71058e-23	-22.4306	1.33684e-21	-20.8739
AC104985.1	ENSG00000267746.1	5.01104	3.79592e-23	-22.4207	1.36466e-21	-20.865
AC104985.2	ENSG00000278052.1	5.01104	3.79592e-23	-22.4207	1.36466e-21	-20.865
LINC01690	ENSG00000228961.1	3.38989	3.8589e-23	-22.4135	1.38435e-21	-20.8588
AC108210.1	ENSG00000249771.2	3.38989	3.8589e-23	-22.4135	1.38435e-21	-20.8588
PPP1R11	ENSG00000204619.8	1.89749	3.98328e-23	-22.3998	1.42745e-21	-20.8454
SDS	ENSG00000135094.11	2.67207	4.16823e-23	-22.38	1.49214e-21	-20.8262
CACNG6	ENSG00000130433.7	2.85592	4.68939e-23	-22.3289	1.67514e-21	-20.7759
AC010931.1	ENSG00000248540.3	2.85592	4.68939e-23	-22.3289	1.67514e-21	-20.7759
AC073648.1	ENSG00000197468.5	3.67568	5.03586e-23	-22.2979	1.797e-21	-20.7455
CTD-2194D22.4	ENSG00000249326.1	2.30215	5.24812e-23	-22.28	1.87076e-21	-20.728
C1orf94	ENSG00000142698.15	3.95232	5.47071e-23	-22.262	1.94804e-21	-20.7104
AC008766.1	ENSG00000286741.1	3.58629	5.72683e-23	-22.2421	2.03708e-21	-20.691
LINC02117	ENSG00000248539.1	3.43486	5.99591e-23	-22.2221	2.13054e-21	-20.6715
RPL21P24	ENSG00000229554.2	3.02493	6.07613e-23	-22.2164	2.15677e-21	-20.6662
MSRB2	ENSG00000148450.13	3.29258	7.26257e-23	-22.1389	2.57519e-21	-20.5892
IRX4-AS1	ENSG00000249116.1	2.29122	7.46778e-23	-22.1268	2.64517e-21	-20.5775
LHX1	ENSG00000273706.5	3.1158	7.80129e-23	-22.1078	2.75749e-21	-20.5595
AC243773.2	ENSG00000277911.1	3.1158	7.80129e-23	-22.1078	2.75749e-21	-20.5595
AC019068.1	ENSG00000233611.3	2.71774	8.03675e-23	-22.0949	2.83774e-21	-20.547
NPR3	ENSG00000113389.16	3.56162	8.78132e-23	-22.0564	3.09415e-21	-20.5095
ZNF528	ENSG00000167555.14	3.56162	8.78132e-23	-22.0564	3.09415e-21	-20.5095
AC068860.1	ENSG00000279266.1	3.41379	8.85395e-23	-22.0529	3.11648e-21	-20.5063
LHX1-DT	ENSG00000277268.2	2.91031	9.8938e-23	-22.0046	3.47885e-21	-20.4586
ZFYVE9P1	ENSG00000229562.1	4.01896	9.91831e-23	-22.0036	3.48324e-21	-20.458
SYCP2L	ENSG00000153157.13	3.159	9.92696e-23	-22.0032	3.48324e-21	-20.458
RP1	ENSG00000104237.11	3.33099	1.18646e-22	-21.9257	4.15878e-21	-20.381
ZNF528-AS1	ENSG00000269834.6	3.39303	1.3008e-22	-21.8858	4.55483e-21	-20.3415
AL354976.1	ENSG00000274242.1	5.33814	1.35877e-22	-21.8669	4.75287e-21	-20.323
PRR23A	ENSG00000206260.4	3.14323	1.37669e-22	-21.8612	4.81054e-21	-20.3178
POLR3B	ENSG00000013503.10	2.98504	1.47892e-22	-21.8301	5.1624e-21	-20.2871
ATP5F1CP1	ENSG00000224004.2	3.88193	1.55684e-22	-21.8078	5.41753e-21	-20.2662
RPL41P1	ENSG00000227063.5	3.88193	1.55684e-22	-21.8078	5.41753e-21	-20.2662
SLC25A6P1	ENSG00000233015.1	3.88193	1.55684e-22	-21.8078	5.41753e-21	-20.2662
OSR1	ENSG00000143867.7	4.09362	1.73028e-22	-21.7619	6.00866e-21	-20.2212
MIR4757	ENSG00000266738.1	4.09362	1.73028e-22	-21.7619	6.00866e-21	-20.2212
PCDHB1	ENSG00000171815.6	2.92776	1.86961e-22	-21.7282	6.48581e-21	-20.188
AL445288.1	ENSG00000278722.1	5.05165	1.95083e-22	-21.7098	6.7606e-21	-20.17
RPS17P17	ENSG00000225758.1	4.6526	2.03936e-22	-21.6905	7.06014e-21	-20.1512
AC104985.3	ENSG00000280406.1	4.83046	2.18164e-22	-21.6612	7.54494e-21	-20.1223
MTAP	ENSG00000099810.21	2.7913	2.25179e-22	-21.6475	7.77953e-21	-20.109
AC010326.1	ENSG00000243234.1	3.17257	2.40342e-22	-21.6192	8.28637e-21	-20.0816
AC093824.1	ENSG00000249520.1	3.17257	2.40342e-22	-21.6192	8.28637e-21	-20.0816
AL138479.2	ENSG00000287156.1	3.84798	2.58628e-22	-21.5873	8.90772e-21	-20.0502
PRDM13	ENSG00000112238.12	3.1122	2.62121e-22	-21.5815	9.00958e-21	-20.0453
ELOVL2	ENSG00000197977.4	3.1122	2.62121e-22	-21.5815	9.00958e-21	-20.0453
C10orf67	ENSG00000179133.15	3.0569	2.73069e-22	-21.5637	9.37629e-21	-20.028
CRMP1	ENSG00000072832.15	2.86339	2.9529e-22	-21.5298	1.0129e-20	-19.9944
IRX4	ENSG00000113430.10	2.2483	2.9713e-22	-21.5271	1.01714e-20	-19.9926
LINC02116	ENSG00000250417.1	2.2483	2.9713e-22	-21.5271	1.01714e-20	-19.9926
AC025183.2	ENSG00000279222.1	2.24302	3.51957e-22	-21.4535	1.20359e-20	-19.9195
WNT10A	ENSG00000135925.9	2.52753	3.5969e-22	-21.4441	1.22879e-20	-19.9105
AL139815.1	ENSG00000286924.1	3.04255	3.70687e-22	-21.431	1.26507e-20	-19.8979
HCG4B	ENSG00000227262.3	2.85189	3.85995e-22	-21.4134	1.31598e-20	-19.8808
RNA5SP42	ENSG00000201148.1	3.81481	4.2548e-22	-21.3711	1.44766e-20	-19.8393
AC116612.1	ENSG00000258507.1	3.81481	4.2548e-22	-21.3711	1.44766e-20	-19.8393
SOX3	ENSG00000134595.9	4.58221	4.34859e-22	-21.3617	1.47659e-20	-19.8307
U7	ENSG00000275268.1	4.58221	4.34859e-22	-21.3617	1.47659e-20	-19.8307
LINC01124	ENSG00000222033.1	3.46698	4.5641e-22	-21.3406	1.54665e-20	-19.8106
LINC00538	ENSG00000281664.1	3.46698	4.5641e-22	-21.3406	1.54665e-20	-19.8106
AL139039.1	ENSG00000216359.1	2.76005	4.80717e-22	-21.3181	1.62738e-20	-19.7885
PCDH17	ENSG00000118946.12	4.95211	4.83312e-22	-21.3158	1.63452e-20	-19.7866
DNM1P33	ENSG00000260096.1	2.74978	6.16689e-22	-21.2099	2.0814e-20	-19.6816
RN7SL429P	ENSG00000278604.1	2.74978	6.16689e-22	-21.2099	2.0814e-20	-19.6816
FOXA2	ENSG00000125798.15	3.60686	6.34077e-22	-21.1979	2.13795e-20	-19.67
CCDC201	ENSG00000283247.2	3.44426	6.79131e-22	-21.168	2.28756e-20	-19.6406
AC025183.1	ENSG00000249966.1	2.22211	6.87989e-22	-21.1624	2.31508e-20	-19.6354
GRM6	ENSG00000113262.16	3.17009	8.09912e-22	-21.0916	2.71991e-20	-19.5654
AC104117.3	ENSG00000254035.1	3.17009	8.09912e-22	-21.0916	2.71991e-20	-19.5654
GDNF	ENSG00000168621.15	3.29349	8.28312e-22	-21.0818	2.77893e-20	-19.5561
HLA-K	ENSG00000230795.3	2.81794	8.51243e-22	-21.0699	2.85302e-20	-19.5447
ZNF256	ENSG00000152454.4	3.10844	8.80784e-22	-21.0551	2.94909e-20	-19.5303
LRATD1	ENSG00000162981.14	4.5151	9.03948e-22	-21.0439	3.02364e-20	-19.5195
AL137784.1	ENSG00000219755.1	3.05208	9.14263e-22	-21.0389	3.05511e-20	-19.515
AC012470.1	ENSG00000285587.1	3.97163	9.21972e-22	-21.0353	3.07476e-20	-19.5122
AC007652.3	ENSG00000287651.1	3.97163	9.21972e-22	-21.0353	3.07476e-20	-19.5122
AP005059.1	ENSG00000264000.1	3.58039	9.7719e-22	-21.01	3.25569e-20	-19.4874
AC073094.1	ENSG00000233082.1	2.3476	1.11801e-21	-20.9516	3.72116e-20	-19.4293
DPY19L2P1	ENSG00000189212.12	3.75068	1.1199e-21	-20.9508	3.72379e-20	-19.429
FOXD2	ENSG00000186564.6	3.09284	1.20839e-21	-20.9178	4.01406e-20	-19.3964
RANBP17	ENSG00000204764.14	2.7194	1.28796e-21	-20.8901	4.27413e-20	-19.3692
RHCG	ENSG00000140519.14	2.68008	1.33042e-21	-20.876	4.41071e-20	-19.3555
AC079385.1	ENSG00000257545.5	2.88374	1.41685e-21	-20.8487	4.69263e-20	-19.3286
ESRRG	ENSG00000196482.18	2.79574	1.42742e-21	-20.8454	4.71834e-20	-19.3262
OR2W1	ENSG00000204704.2	2.79574	1.42742e-21	-20.8454	4.71834e-20	-19.3262
ZNF534	ENSG00000198633.10	3.39986	1.47903e-21	-20.83	4.88415e-20	-19.3112
RNU1-49P	ENSG00000200338.1	3.55439	1.4957e-21	-20.8252	4.93434e-20	-19.3068
ATP5MC1P3	ENSG00000242244.1	3.13692	1.55922e-21	-20.8071	5.13885e-20	-19.2891
ISM1	ENSG00000101230.6	3.71965	1.79289e-21	-20.7464	5.89168e-20	-19.2298
AL138479.1	ENSG00000231922.1	3.71965	1.79289e-21	-20.7464	5.89168e-20	-19.2298
MIR5580	ENSG00000266431.1	3.71965	1.79289e-21	-20.7464	5.89168e-20	-19.2298
AC011897.1	ENSG00000228505.5	4.45097	1.8348e-21	-20.7364	6.02353e-20	-19.2201
AC244517.10	ENSG00000279983.1	2.35516	1.91014e-21	-20.7189	6.26475e-20	-19.2031
PCDHB17P	ENSG00000255622.3	2.43523	2.02777e-21	-20.693	6.64407e-20	-19.1776
GAPDHP30	ENSG00000183663.6	3.61821	2.10762e-21	-20.6762	6.89225e-20	-19.1616
HMX1	ENSG00000215612.8	3.61821	2.10762e-21	-20.6762	6.89225e-20	-19.1616
PAX1	ENSG00000125813.13	3.80214	2.25054e-21	-20.6477	7.3525e-20	-19.1336
LINC00261	ENSG00000259974.3	3.52886	2.27417e-21	-20.6432	7.42247e-20	-19.1295
AL357497.1	ENSG00000235051.3	3.44939	2.28597e-21	-20.6409	7.44893e-20	-19.1279
TTLL6	ENSG00000170703.15	2.46005	2.2867e-21	-20.6408	7.44893e-20	-19.1279
AC244517.12	ENSG00000280336.1	2.42817	2.46694e-21	-20.6078	8.0283e-20	-19.0954
POU4F2	ENSG00000151615.3	4.77153	2.64592e-21	-20.5774	8.60245e-20	-19.0654
BMP4	ENSG00000125378.16	3.68927	2.84609e-21	-20.5458	9.23539e-20	-19.0345
MIR3976HG	ENSG00000261738.7	3.68927	2.84609e-21	-20.5458	9.23539e-20	-19.0345
PCDHB7	ENSG00000113212.7	2.42115	2.99806e-21	-20.5232	9.70045e-20	-19.0132
PCDHB8	ENSG00000120322.4	2.42115	2.99806e-21	-20.5232	9.70045e-20	-19.0132
AC244517.8	ENSG00000279472.1	2.42115	2.99806e-21	-20.5232	9.70045e-20	-19.0132
AC007992.1	ENSG00000271349.1	3.59073	3.25719e-21	-20.4872	1.05288e-19	-18.9776
AC011700.1	ENSG00000274895.1	3.33573	4.57037e-21	-20.34	1.47594e-19	-18.8309
MIR4318	ENSG00000266530.1	4.22164	4.63114e-21	-20.3343	1.49413e-19	-18.8256
RPL10P2	ENSG00000174572.3	2.78688	4.64256e-21	-20.3332	1.49638e-19	-18.825
AC005609.5	ENSG00000279726.2	2.35008	4.71835e-21	-20.3262	1.51856e-19	-18.8186
AL606537.1	ENSG00000272167.2	3.20037	4.7204e-21	-20.326	1.51856e-19	-18.8186
GCM2	ENSG00000124827.7	3.40359	4.98891e-21	-20.302	1.60341e-19	-18.795
HTR1B	ENSG00000135312.7	5.14845	5.05524e-21	-20.2963	1.62318e-19	-18.7896
NKX2-3	ENSG00000119919.11	3.01728	5.59981e-21	-20.2518	1.7946e-19	-18.746
LINC01391	ENSG00000244578.1	3.01728	5.59981e-21	-20.2518	1.7946e-19	-18.746
AC135999.1	ENSG00000242793.1	3.25498	5.68509e-21	-20.2453	1.81847e-19	-18.7403
AC104117.4	ENSG00000254158.1	3.25498	5.68509e-21	-20.2453	1.81847e-19	-18.7403
R3HDM2P1	ENSG00000248735.2	4.68907	5.88294e-21	-20.2304	1.87997e-19	-18.7258
AL049781.1	ENSG00000280281.1	4.89068	6.05956e-21	-20.2176	1.93457e-19	-18.7134
PROX1	ENSG00000117707.16	3.18245	6.60386e-21	-20.1802	2.10635e-19	-18.6765
IGF2-AS	ENSG00000099869.8	2.2867	6.71552e-21	-20.1729	2.13589e-19	-18.6704
MIR483	ENSG00000207805.3	2.2867	6.71552e-21	-20.1729	2.13589e-19	-18.6704
INS	ENSG00000254647.7	2.2867	6.71552e-21	-20.1729	2.13589e-19	-18.6704
MESTP2	ENSG00000259558.1	3.63038	6.99966e-21	-20.1549	2.22416e-19	-18.6528
BTF3L4P3	ENSG00000213108.3	3.82352	7.28249e-21	-20.1377	2.31185e-19	-18.636
BCAS3	ENSG00000141376.23	2.10737	7.33877e-21	-20.1344	2.32752e-19	-18.6331
GRP	ENSG00000134443.10	3.45485	7.69538e-21	-20.1138	2.43374e-19	-18.6137
LNCNEF	ENSG00000237396.1	3.45485	7.69538e-21	-20.1138	2.43374e-19	-18.6137
AC007277.2	ENSG00000275414.1	3.45485	7.69538e-21	-20.1138	2.43374e-19	-18.6137
EYA4	ENSG00000112319.19	3.23587	8.04957e-21	-20.0942	2.54098e-19	-18.595
AL031737.1	ENSG00000225478.2	3.23587	8.04957e-21	-20.0942	2.54098e-19	-18.595
AC104009.1	ENSG00000254768.6	3.92269	8.41867e-21	-20.0748	2.655e-19	-18.5759
AC013486.1	ENSG00000287543.1	2.64138	8.51093e-21	-20.07	2.68158e-19	-18.5716
NAV2-AS1	ENSG00000254894.1	3.16474	9.20287e-21	-20.0361	2.89688e-19	-18.5381
MIR124-1HG	ENSG00000253230.9	3.70484	9.37192e-21	-20.0282	2.94459e-19	-18.531
MIR124-1	ENSG00000284321.1	3.70484	9.37192e-21	-20.0282	2.94459e-19	-18.531
AC132217.1	ENSG00000240801.1	2.27483	9.51491e-21	-20.0216	2.98672e-19	-18.5248
CCNC	ENSG00000112237.13	2.93885	9.64558e-21	-20.0157	3.01648e-19	-18.5205
FOXL2	ENSG00000183770.7	2.93885	9.64558e-21	-20.0157	3.01648e-19	-18.5205
FOXL2NB	ENSG00000206262.9	2.93885	9.64558e-21	-20.0157	3.01648e-19	-18.5205
Y_RNA	ENSG00000274603.1	2.93885	9.64558e-21	-20.0157	3.01648e-19	-18.5205
AC008751.1	ENSG00000268293.1	2.83911	1.04177e-20	-19.9822	3.25494e-19	-18.4875
HIGD1AP3	ENSG00000248929.1	3.35919	1.06529e-20	-19.9725	3.32533e-19	-18.4782
RAX	ENSG00000134438.10	3.431	1.1414e-20	-19.9426	3.55961e-19	-18.4486
RNU6-1	ENSG00000206625.1	2.88056	1.17014e-20	-19.9318	3.64586e-19	-18.4382
OLIG3	ENSG00000177468.7	3.78876	1.18919e-20	-19.9247	3.70178e-19	-18.4316
WDR70	ENSG00000082068.9	2.9253	1.27892e-20	-19.8932	3.97742e-19	-18.4004
IGF2	ENSG00000167244.21	2.26305	1.34373e-20	-19.8717	4.17512e-19	-18.3793
TDRD5	ENSG00000162782.16	3.27432	1.35123e-20	-19.8693	4.19456e-19	-18.3773
AC129908.1	ENSG00000279543.1	3.08406	1.36228e-20	-19.8657	4.22494e-19	-18.3742
SUB1P1	ENSG00000227203.3	2.36617	1.37483e-20	-19.8618	4.25995e-19	-18.3706
AC010332.1	ENSG00000277977.1	3.33749	1.54453e-20	-19.8112	4.78135e-19	-18.3204
EDNRB	ENSG00000136160.17	3.25442	1.92142e-20	-19.7164	5.93171e-19	-18.2268
IGFBP3	ENSG00000146674.15	3.25442	1.92142e-20	-19.7164	5.93171e-19	-18.2268
HELT	ENSG00000187821.8	3.25442	1.92142e-20	-19.7164	5.93171e-19	-18.2268
PCDHB6	ENSG00000113211.5	2.35275	1.99197e-20	-19.7007	6.14389e-19	-18.2116
OR2P1P	ENSG00000236909.1	2.85525	2.00724e-20	-19.6974	6.17965e-19	-18.209
AC009292.1	ENSG00000245719.1	2.85525	2.00724e-20	-19.6974	6.17965e-19	-18.209
BNIP1	ENSG00000113734.18	2.89858	2.23094e-20	-19.6515	6.86208e-19	-18.1635
NXPH1	ENSG00000122584.13	3.64344	2.32247e-20	-19.6341	7.13708e-19	-18.1465
SKOR1	ENSG00000188779.12	2.84275	2.61964e-20	-19.5818	8.04298e-19	-18.0946
IGFBP1	ENSG00000146678.10	3.23479	2.72001e-20	-19.5654	8.3435e-19	-18.0787
AC005013.1	ENSG00000228421.2	3.72164	3.0808e-20	-19.5113	9.44163e-19	-18.025
MIR2909	ENSG00000276326.1	3.16187	3.10319e-20	-19.5082	9.50158e-19	-18.0222
FOXD2-AS1	ENSG00000237424.1	2.93154	3.19735e-20	-19.4952	9.7721e-19	-18.01
AL356458.1	ENSG00000271355.1	2.93154	3.19735e-20	-19.4952	9.7721e-19	-18.01
GOLGA6A	ENSG00000159289.6	2.58552	3.27887e-20	-19.4843	1.00121e-18	-17.9995
ZNF454	ENSG00000178187.8	2.98162	3.37275e-20	-19.472	1.02895e-18	-17.9876
AC007277.1	ENSG00000213981.8	3.36173	3.59956e-20	-19.4438	1.09715e-18	-17.9597
LINC01747	ENSG00000230400.3	3.61369	3.61173e-20	-19.4423	1.09986e-18	-17.9587
AC132217.2	ENSG00000284779.2	2.22827	3.7131e-20	-19.4303	1.12971e-18	-17.947
CHAT	ENSG00000070748.19	2.77972	3.80235e-20	-19.4199	1.15582e-18	-17.9371
AC106881.1	ENSG00000271474.1	4.33295	3.86042e-20	-19.4134	1.17241e-18	-17.9309
SAR1AP1	ENSG00000228364.1	2.81809	4.4313e-20	-19.3535	1.34457e-18	-17.8714
INS-IGF2	ENSG00000129965.15	2.21686	5.1782e-20	-19.2858	1.56979e-18	-17.8042
UNC93B8	ENSG00000249272.1	3.58454	5.57317e-20	-19.2539	1.688e-18	-17.7726
MRPL36	ENSG00000171421.13	2.14558	5.67828e-20	-19.2458	1.71829e-18	-17.7649
DNAJB6P5	ENSG00000256441.1	2.2626	5.68409e-20	-19.2453	1.71851e-18	-17.7648
AC009654.1	ENSG00000259223.2	3.49286	5.82805e-20	-19.2345	1.76045e-18	-17.7544
CERKL	ENSG00000188452.14	3.00519	6.24536e-20	-19.2044	1.88481e-18	-17.7247
ZNF578	ENSG00000258405.11	3.25383	6.49621e-20	-19.1873	1.957e-18	-17.7084
AC011396.3	ENSG00000271724.1	3.25383	6.49621e-20	-19.1873	1.957e-18	-17.7084
PLBD2	ENSG00000151176.8	2.45152	7.27719e-20	-19.138	2.19032e-18	-17.6595
DIO3OS	ENSG00000258498.8	2.79384	7.4288e-20	-19.1291	2.23395e-18	-17.6509
AL359922.1	ENSG00000264545.2	2.54944	7.81971e-20	-19.1068	2.3494e-18	-17.629
RN7SL188P	ENSG00000241943.2	3.9846	8.36429e-20	-19.0776	2.51078e-18	-17.6002
RN7SL221P	ENSG00000239472.3	3.04655	8.47505e-20	-19.0719	2.54176e-18	-17.5949
NPM1P27	ENSG00000249353.2	3.23365	9.19426e-20	-19.0365	2.755e-18	-17.5599
AC005498.2	ENSG00000267421.6	3.29564	1.08177e-19	-18.9659	3.23858e-18	-17.4896
ZNF418	ENSG00000196724.13	3.03043	1.14782e-19	-18.9401	3.43326e-18	-17.4643
RNU6-609P	ENSG00000202329.1	3.62648	1.20127e-19	-18.9204	3.58994e-18	-17.4449
FOXB1	ENSG00000171956.7	3.44133	1.29731e-19	-18.887	3.87352e-18	-17.4119
MTARC1	ENSG00000186205.13	2.60031	1.33591e-19	-18.8742	3.98523e-18	-17.3995
SLC25A12	ENSG00000115840.14	2.49219	1.35325e-19	-18.8686	4.03337e-18	-17.3943
LRRIQ1	ENSG00000133640.20	3.94153	1.42969e-19	-18.8448	4.25745e-18	-17.3709
NDUFS6	ENSG00000145494.12	2.11498	1.4323e-19	-18.844	4.26145e-18	-17.3704
MIR4500	ENSG00000266052.1	4.54963	1.44317e-19	-18.8407	4.2862e-18	-17.3679
AL355578.1	ENSG00000272515.1	4.54963	1.44317e-19	-18.8407	4.2862e-18	-17.3679
AC073115.2	ENSG00000237471.2	3.14045	1.45097e-19	-18.8383	4.30177e-18	-17.3664
AL359922.3	ENSG00000279670.1	3.14045	1.45097e-19	-18.8383	4.30177e-18	-17.3664
LINC00678	ENSG00000254934.5	3.07439	1.53594e-19	-18.8136	4.54968e-18	-17.342
ZNF879	ENSG00000234284.7	3.01449	1.54949e-19	-18.8098	4.58578e-18	-17.3386
OR2AD1P	ENSG00000223677.1	2.59072	1.66778e-19	-18.7779	4.92719e-18	-17.3074
C19orf81	ENSG00000235034.7	2.59072	1.66778e-19	-18.7779	4.92719e-18	-17.3074
RPS6P7	ENSG00000219253.1	4.73341	1.69151e-19	-18.7717	4.99293e-18	-17.3016
RNU6-471P	ENSG00000206671.1	2.89588	1.84648e-19	-18.7337	5.44558e-18	-17.264
RNU6-716P	ENSG00000202491.1	3.5961	1.85947e-19	-18.7306	5.4743e-18	-17.2617
SDR16C6P	ENSG00000253542.7	3.5961	1.85947e-19	-18.7306	5.4743e-18	-17.2617
CYP26B1	ENSG00000003137.8	3.50047	1.95906e-19	-18.708	5.75742e-18	-17.2398
GRIK2	ENSG00000164418.21	3.50047	1.95906e-19	-18.708	5.75742e-18	-17.2398
NRN1	ENSG00000124785.9	3.12231	2.00364e-19	-18.6982	5.88329e-18	-17.2304
AC105383.1	ENSG00000250241.6	4.33543	2.10696e-19	-18.6763	6.18129e-18	-17.2089
ISLR2	ENSG00000167178.16	2.50558	2.24467e-19	-18.6488	6.57955e-18	-17.1818
PCDHB16	ENSG00000272674.3	2.34306	2.4987e-19	-18.6023	7.31142e-18	-17.136
AC244517.6	ENSG00000279068.1	2.34306	2.4987e-19	-18.6023	7.31142e-18	-17.136
PREX2	ENSG00000046889.19	3.6727	2.54812e-19	-18.5938	7.44955e-18	-17.1279
Z98745.1	ENSG00000286819.1	2.39764	2.84999e-19	-18.5452	8.32485e-18	-17.0796
CCDC172	ENSG00000182645.6	3.56635	2.85573e-19	-18.5443	8.33437e-18	-17.0791
AC124852.1	ENSG00000248994.2	1.9571	2.93141e-19	-18.5329	8.54782e-18	-17.0681
SLITRK5	ENSG00000165300.7	4.47563	2.95692e-19	-18.5292	8.61474e-18	-17.0648
AC244517.4	ENSG00000278936.1	2.33607	2.99922e-19	-18.523	8.73042e-18	-17.059
AC092327.1	ENSG00000268473.1	2.5984	3.36661e-19	-18.4728	9.7914e-18	-17.0092
AC007128.1	ENSG00000229970.3	3.15564	3.53091e-19	-18.4521	1.02604e-17	-16.9888
WDPCP	ENSG00000143951.16	2.21983	3.81192e-19	-18.4189	1.10674e-17	-16.956
UNCX	ENSG00000164853.9	2.17044	3.9021e-19	-18.4087	1.13195e-17	-16.9462
PCDH8	ENSG00000136099.13	3.64027	3.99171e-19	-18.3988	1.15694e-17	-16.9367
PCDHB11	ENSG00000197479.7	2.38261	4.16692e-19	-18.3802	1.20669e-17	-16.9184
TRIL	ENSG00000255690.3	3.5372	4.35247e-19	-18.3613	1.25933e-17	-16.8999
AL513542.1	ENSG00000228778.2	2.79907	4.72082e-19	-18.326	1.36474e-17	-16.865
PML	ENSG00000140464.20	2.34435	5.13849e-19	-18.2892	1.48421e-17	-16.8285
AL445647.2	ENSG00000277640.1	4.40524	5.90416e-19	-18.2288	1.7039e-17	-16.7686
LINC01475	ENSG00000257582.5	2.78647	6.09788e-19	-18.2148	1.7583e-17	-16.7549
AL662791.2	ENSG00000277661.4	2.5345	6.11409e-19	-18.2137	1.76147e-17	-16.7541
AC009487.2	ENSG00000251621.1	3.50863	6.58491e-19	-18.1815	1.89548e-17	-16.7223
GDNF-AS1	ENSG00000248587.8	2.93731	6.628e-19	-18.1786	1.90626e-17	-16.7198
ZNF880	ENSG00000221923.9	3.11816	6.74871e-19	-18.1708	1.93766e-17	-16.7127
AC011396.1	ENSG00000248842.1	3.11816	6.74871e-19	-18.1708	1.93766e-17	-16.7127
ATP6V1B1-AS1	ENSG00000239322.1	2.60647	6.79021e-19	-18.1681	1.94792e-17	-16.7104
PROX1-AS1	ENSG00000230461.9	3.05191	7.01686e-19	-18.1539	2.0078e-17	-16.6973
LINC02437	ENSG00000248517.1	3.05191	7.01686e-19	-18.1539	2.0078e-17	-16.6973
AC112243.1	ENSG00000279460.1	3.05191	7.01686e-19	-18.1539	2.0078e-17	-16.6973
RN7SL703P	ENSG00000266317.2	3.68916	8.42311e-19	-18.0745	2.40814e-17	-16.6183
ELOCP21	ENSG00000226186.1	2.59642	8.4855e-19	-18.0713	2.42392e-17	-16.6155
CPLX4	ENSG00000166569.8	3.1719	8.57173e-19	-18.0669	2.44647e-17	-16.6115
AC009292.2	ENSG00000259410.5	2.67834	8.67157e-19	-18.0619	2.47287e-17	-16.6068
LINC01019	ENSG00000248118.2	2.63587	8.69234e-19	-18.0609	2.47669e-17	-16.6061
HTR1A	ENSG00000178394.5	4.75937	9.05465e-19	-18.0431	2.57774e-17	-16.5888
AL445423.3	ENSG00000286231.1	2.51623	9.31652e-19	-18.0307	2.65005e-17	-16.5767
PKMP5	ENSG00000215057.4	3.03483	9.51278e-19	-18.0217	2.70359e-17	-16.5681
AC244517.3	ENSG00000277795.1	2.23656	9.7689e-19	-18.0102	2.77404e-17	-16.5569
AC009487.1	ENSG00000224076.5	3.48062	9.89147e-19	-18.0047	2.80647e-17	-16.5518
LINC02775	ENSG00000283518.1	2.76159	1.01056e-18	-17.9954	2.86482e-17	-16.5429
AC016924.1	ENSG00000250934.2	2.85933	1.04774e-18	-17.9797	2.96772e-17	-16.5276
AL365204.2	ENSG00000237414.2	4.33813	1.15089e-18	-17.939	3.25715e-17	-16.4872
BDNF	ENSG00000176697.20	2.96021	1.2448e-18	-17.9049	3.51997e-17	-16.4535
TTC4P1	ENSG00000221971.3	3.3704	1.39158e-18	-17.8565	3.92841e-17	-16.4058
FTLP15	ENSG00000233952.1	3.3704	1.39158e-18	-17.8565	3.92841e-17	-16.4058
TBR1	ENSG00000136535.15	3.45313	1.47559e-18	-17.831	4.16207e-17	-16.3807
LHX9	ENSG00000143355.16	3.2101	1.48079e-18	-17.8295	4.17324e-17	-16.3795
LINC02157	ENSG00000259763.2	2.94461	1.65709e-18	-17.7807	4.66621e-17	-16.331
HMGN2P21	ENSG00000228034.1	2.77613	1.98339e-18	-17.7026	5.58035e-17	-16.2533
AC122707.1	ENSG00000248285.1	4.66626	1.9958e-18	-17.6999	5.61059e-17	-16.251
CIR1P1	ENSG00000253146.1	2.87841	2.01053e-18	-17.6967	5.64728e-17	-16.2482
RN7SL160P	ENSG00000241159.3	2.55688	2.03615e-18	-17.6912	5.70971e-17	-16.2434
AC007040.3	ENSG00000277764.1	2.55688	2.03615e-18	-17.6912	5.70971e-17	-16.2434
C1orf53	ENSG00000203724.11	3.18934	2.07529e-18	-17.6829	5.81462e-17	-16.2355
SYT3	ENSG00000213023.11	2.48038	2.12678e-18	-17.6723	5.95392e-17	-16.2252
AHCTF1P1	ENSG00000226121.2	3.42617	2.18652e-18	-17.6602	6.10087e-17	-16.2146
AC005162.1	ENSG00000233517.1	3.42617	2.18652e-18	-17.6602	6.10087e-17	-16.2146
RNU7-180P	ENSG00000238374.1	3.42617	2.18652e-18	-17.6602	6.10087e-17	-16.2146
AC009487.3	ENSG00000280105.1	3.42617	2.18652e-18	-17.6602	6.10087e-17	-16.2146
RPL7AP33	ENSG00000254200.1	2.67805	2.19031e-18	-17.6595	6.10638e-17	-16.2142
RPL8P1	ENSG00000216676.2	2.98479	2.32217e-18	-17.6341	6.46864e-17	-16.1892
AC011396.2	ENSG00000250025.2	3.04601	2.35347e-18	-17.6283	6.5504e-17	-16.1837
AP003465.2	ENSG00000270131.1	3.16888	2.89536e-18	-17.5383	8.05197e-17	-16.0941
SOX11	ENSG00000176887.7	3.58962	3.19222e-18	-17.4959	8.87021e-17	-16.0521
RNA5SP108	ENSG00000271924.1	3.39969	3.21895e-18	-17.4923	8.93711e-17	-16.0488
SLC25A28	ENSG00000155287.11	2.70121	3.43989e-18	-17.4635	9.54264e-17	-16.0203
AC073115.1	ENSG00000229628.1	3.29764	4.19663e-18	-17.3771	1.16323e-16	-15.9343
CELF4	ENSG00000101489.20	2.4454	4.75017e-18	-17.3233	1.31558e-16	-15.8809
AC010729.1	ENSG00000236106.2	3.55791	4.89234e-18	-17.3105	1.35384e-16	-15.8684
AC008751.3	ENSG00000286632.1	2.72594	5.35851e-18	-17.271	1.48162e-16	-15.8293
Y_RNA	ENSG00000201088.1	3.1288	5.56215e-18	-17.2548	1.53667e-16	-15.8134
TSTD3	ENSG00000279170.3	2.62234	6.95243e-18	-17.1579	1.91919e-16	-15.7169
AC004696.2	ENSG00000279405.1	3.18674	7.01673e-18	-17.1539	1.93535e-16	-15.7132
PCDHB15	ENSG00000113248.6	2.24099	7.19302e-18	-17.1431	1.98235e-16	-15.7028
F2R	ENSG00000181104.7	2.92065	7.2936e-18	-17.1371	2.00843e-16	-15.6971
AC008591.1	ENSG00000251680.6	3.43168	7.38678e-18	-17.1315	2.03242e-16	-15.692
AL354692.1	ENSG00000228095.3	4.1537	7.49077e-18	-17.1255	2.05935e-16	-15.6863
MICD	ENSG00000229390.1	2.18565	7.5115e-18	-17.1243	2.06336e-16	-15.6854
POLA1	ENSG00000101868.13	2.80801	7.57179e-18	-17.1208	2.07823e-16	-15.6823
AATF	ENSG00000275700.5	2.57141	8.36923e-18	-17.0773	2.29523e-16	-15.6392
GRM7-AS2	ENSG00000237665.1	5.27386	8.58946e-18	-17.066	2.34988e-16	-15.629
AC012400.1	ENSG00000253362.1	5.27386	8.58946e-18	-17.066	2.34988e-16	-15.629
TPM3P3	ENSG00000254195.1	5.27386	8.58946e-18	-17.066	2.34988e-16	-15.629
FOXE3	ENSG00000186790.6	2.85441	8.66968e-18	-17.062	2.3699e-16	-15.6253
ATP6V1B1	ENSG00000116039.13	2.4902	8.87524e-18	-17.0518	2.42412e-16	-15.6154
CLEC14A	ENSG00000176435.7	3.72658	9.15669e-18	-17.0383	2.49897e-16	-15.6022
MIR4455	ENSG00000263458.1	2.90505	9.63507e-18	-17.0161	2.62739e-16	-15.5805
NHEJ1	ENSG00000187736.13	1.93553	9.76149e-18	-17.0105	2.65971e-16	-15.5752
AP000894.1	ENSG00000264179.1	3.32307	9.89568e-18	-17.0046	2.69191e-16	-15.5699
AP000894.2	ENSG00000265179.7	3.32307	9.89568e-18	-17.0046	2.69191e-16	-15.5699
LIN28B	ENSG00000187772.8	2.96061	1.03458e-17	-16.9852	2.81209e-16	-15.551
AP005328.1	ENSG00000272461.1	3.60271	1.06634e-17	-16.9721	2.89607e-16	-15.5382
AC068946.1	ENSG00000280537.2	1.93121	1.11221e-17	-16.9538	3.01821e-16	-15.5203
BX005019.1	ENSG00000259946.1	3.4965	1.1219e-17	-16.95	3.04207e-16	-15.5168
PCDH10	ENSG00000138650.9	3.95209	1.30779e-17	-16.8835	3.54324e-16	-15.4506
SAP18P1	ENSG00000249777.1	4.09711	1.34538e-17	-16.8712	3.64215e-16	-15.4386
GDF6	ENSG00000156466.10	3.07069	1.43526e-17	-16.8431	3.88234e-16	-15.4109
AC026688.1	ENSG00000253886.1	2.82555	1.47187e-17	-16.8321	3.97817e-16	-15.4003
PCDHB10	ENSG00000120324.9	2.26752	1.54068e-17	-16.8123	4.15416e-16	-15.3815
PCDHB9	ENSG00000177839.7	2.26752	1.54068e-17	-16.8123	4.15416e-16	-15.3815
AC244517.7	ENSG00000279375.1	2.26752	1.54068e-17	-16.8123	4.15416e-16	-15.3815
GALR1	ENSG00000166573.6	3.37723	1.59419e-17	-16.7975	4.29498e-16	-15.367
RBM27	ENSG00000091009.8	2.92781	1.82753e-17	-16.7381	4.91971e-16	-15.3081
IMPDH1P11	ENSG00000261647.1	3.78861	1.86399e-17	-16.7296	5.01385e-16	-15.2998
AC004696.1	ENSG00000276578.1	3.12445	1.8763e-17	-16.7267	5.04293e-16	-15.2973
ADCYAP1	ENSG00000141433.13	3.27415	2.03187e-17	-16.6921	5.4567e-16	-15.2631
PCDHB3	ENSG00000113205.5	2.41434	2.13312e-17	-16.671	5.72405e-16	-15.2423
AL049839.1	ENSG00000259140.2	2.85925	2.18246e-17	-16.6611	5.85176e-16	-15.2327
SNAP91	ENSG00000065609.14	3.65257	2.28602e-17	-16.6409	6.1197e-16	-15.2133
LRRTM1	ENSG00000162951.11	3.65257	2.28602e-17	-16.6409	6.1197e-16	-15.2133
AC098595.1	ENSG00000286596.1	4.59584	2.30888e-17	-16.6366	6.17597e-16	-15.2093
MIR4500HG	ENSG00000228824.7	4.04266	2.37436e-17	-16.6245	6.33101e-16	-15.1985
AC026774.1	ENSG00000248127.1	4.04266	2.37436e-17	-16.6245	6.33101e-16	-15.1985
AC026774.2	ENSG00000251342.1	4.04266	2.37436e-17	-16.6245	6.33101e-16	-15.1985
RNA5SP186	ENSG00000252833.1	4.04266	2.37436e-17	-16.6245	6.33101e-16	-15.1985
AC010729.2	ENSG00000242540.3	3.43761	2.49623e-17	-16.6027	6.65069e-16	-15.1771
PCDHB5	ENSG00000113209.9	2.24656	2.57416e-17	-16.5894	6.85288e-16	-15.1641
HSPD1P13	ENSG00000255403.1	4.82137	2.58187e-17	-16.5881	6.86798e-16	-15.1632
CCDC33	ENSG00000140481.15	2.03323	3.44901e-17	-16.4623	9.16739e-16	-15.0378
KRT8P13	ENSG00000241416.1	3.22684	4.08159e-17	-16.3892	1.08402e-15	-14.965
ZNF610	ENSG00000167554.15	2.87998	4.19134e-17	-16.3776	1.11229e-15	-14.9538
HLA-U	ENSG00000228078.1	2.61901	4.43233e-17	-16.3534	1.17532e-15	-14.9298
FGF5	ENSG00000138675.16	2.75583	5.2829e-17	-16.2771	1.39866e-15	-14.8543
AC026688.2	ENSG00000254293.1	2.75583	5.2829e-17	-16.2771	1.39866e-15	-14.8543
AL391684.1	ENSG00000224934.5	2.6076	5.55017e-17	-16.2557	1.46826e-15	-14.8332
PCDHB12	ENSG00000120328.6	2.30488	5.61103e-17	-16.251	1.4832e-15	-14.8288
AC244517.1	ENSG00000272108.1	2.33723	5.62477e-17	-16.2499	1.48566e-15	-14.8281
AP000894.3	ENSG00000265671.1	3.20376	5.73967e-17	-16.2411	1.51482e-15	-14.8196
RPL6P21	ENSG00000223445.1	3.81458	6.06924e-17	-16.2169	1.60055e-15	-14.7957
PRMT3	ENSG00000185238.13	2.97876	6.44684e-17	-16.1907	1.6988e-15	-14.7699
LINC02436	ENSG00000250754.6	2.55511	6.59805e-17	-16.1806	1.73728e-15	-14.7601
PCDHB13	ENSG00000187372.11	2.29723	6.69905e-17	-16.174	1.76249e-15	-14.7539
HAND1	ENSG00000113196.3	2.74228	6.77096e-17	-16.1693	1.78002e-15	-14.7496
PCDHB2	ENSG00000112852.7	2.43008	7.39666e-17	-16.131	1.94299e-15	-14.7115
PRDM8	ENSG00000152784.16	2.90226	8.00754e-17	-16.0965	2.10018e-15	-14.6777
AC021127.1	ENSG00000248719.2	2.90226	8.00754e-17	-16.0965	2.10018e-15	-14.6777
AC021074.2	ENSG00000241592.1	3.18104	8.03067e-17	-16.0952	2.10297e-15	-14.6772
AC005162.2	ENSG00000272568.6	3.18104	8.03067e-17	-16.0952	2.10297e-15	-14.6772
AL355835.1	ENSG00000259072.2	3.54823	8.39533e-17	-16.076	2.19676e-15	-14.6582
LINC01904	ENSG00000259837.1	3.444	8.43814e-17	-16.0738	2.20624e-15	-14.6563
AC244517.9	ENSG00000279558.1	2.49679	9.28907e-17	-16.032	2.42684e-15	-14.615
AC107886.1	ENSG00000255372.1	3.77151	9.86626e-17	-16.0058	2.57564e-15	-14.5891
RNU6-570P	ENSG00000252860.1	3.15867	1.1181e-16	-15.9515	2.91659e-15	-14.5351
RN7SL204P	ENSG00000264676.2	2.66426	1.13027e-16	-15.9468	2.94605e-15	-14.5308
MIR137HG	ENSG00000225206.10	3.32657	1.13735e-16	-15.9441	2.95993e-15	-14.5287
DPY19L2P3	ENSG00000227855.3	3.32657	1.13735e-16	-15.9441	2.95993e-15	-14.5287
AC055876.1	ENSG00000232431.3	5.19137	1.16658e-16	-15.9331	3.03132e-15	-14.5184
AC055876.3	ENSG00000256951.1	5.19137	1.16658e-16	-15.9331	3.03132e-15	-14.5184
NOP56P1	ENSG00000235559.1	2.44329	1.24608e-16	-15.9045	3.23538e-15	-14.4901
SSTR1	ENSG00000139874.6	3.51506	1.27261e-16	-15.8953	3.29918e-15	-14.4816
MRPL9P1	ENSG00000254305.1	3.51506	1.27261e-16	-15.8953	3.29918e-15	-14.4816
LXN	ENSG00000079257.8	2.92629	1.52091e-16	-15.8179	3.93682e-15	-14.4049
AC104986.1	ENSG00000253180.1	2.92629	1.52091e-16	-15.8179	3.93682e-15	-14.4049
AC012314.9	ENSG00000276206.1	2.51298	1.54096e-16	-15.8122	3.98565e-15	-14.3995
AC007405.4	ENSG00000286611.1	2.98878	1.60787e-16	-15.7937	4.15553e-15	-14.3814
AL358613.1	ENSG00000226425.1	3.05844	1.62268e-16	-15.7898	4.18736e-15	-14.3781
LINC01114	ENSG00000234177.5	3.05844	1.62268e-16	-15.7898	4.18736e-15	-14.3781
ZAR1	ENSG00000182223.7	3.30009	1.63521e-16	-15.7864	4.21323e-15	-14.3754
AC108025.1	ENSG00000230090.5	3.30009	1.63521e-16	-15.7864	4.21323e-15	-14.3754
VAX2	ENSG00000116035.4	2.35691	1.65131e-16	-15.7822	4.24821e-15	-14.3718
TEX261	ENSG00000144043.12	2.35691	1.65131e-16	-15.7822	4.24821e-15	-14.3718
EDNRB-AS1	ENSG00000225579.2	2.74376	1.71239e-16	-15.7664	4.40197e-15	-14.3564
CBLN1	ENSG00000102924.12	3.38511	1.82961e-16	-15.7376	4.69972e-15	-14.3279
SUMO2P20	ENSG00000253721.1	3.59596	1.83813e-16	-15.7356	4.71801e-15	-14.3262
FAM214A	ENSG00000047346.12	2.38513	1.93784e-16	-15.7127	4.97016e-15	-14.3036
AC125613.2	ENSG00000276074.1	3.84335	1.96861e-16	-15.7058	5.04523e-15	-14.2971
ANKRD53	ENSG00000144031.12	2.34844	1.9861e-16	-15.702	5.08616e-15	-14.2936
S100Z	ENSG00000171643.14	2.90921	2.01109e-16	-15.6966	5.14234e-15	-14.2888
RPSAP52	ENSG00000241749.4	2.90921	2.01109e-16	-15.6966	5.14234e-15	-14.2888
TAC1	ENSG00000006128.12	5.46645	2.05005e-16	-15.6882	5.23799e-15	-14.2808
CYP26A1	ENSG00000095596.12	3.03854	2.20213e-16	-15.6572	5.60952e-15	-14.2511
CCNA1	ENSG00000133101.10	3.03854	2.20213e-16	-15.6572	5.60952e-15	-14.2511
NIP7P1	ENSG00000232805.1	3.03854	2.20213e-16	-15.6572	5.60952e-15	-14.2511
AL358613.2	ENSG00000279607.1	3.03854	2.20213e-16	-15.6572	5.60952e-15	-14.2511
AC009899.1	ENSG00000285940.2	2.89233	2.65061e-16	-15.5767	6.74683e-15	-14.1709
NDUFB2P1	ENSG00000249074.1	3.35654	2.66607e-16	-15.5741	6.77593e-15	-14.169
AC007614.2	ENSG00000280189.1	3.35654	2.66607e-16	-15.5741	6.77593e-15	-14.169
OTOG	ENSG00000188162.12	2.33167	2.86268e-16	-15.5432	7.27013e-15	-14.1385
C21orf62-AS1	ENSG00000205930.10	2.43788	3.11464e-16	-15.5066	7.90405e-15	-14.1022
AC087341.1	ENSG00000253407.2	4.74334	3.12445e-16	-15.5052	7.92296e-15	-14.1011
AL671277.1	ENSG00000227766.1	2.51946	3.14306e-16	-15.5026	7.96415e-15	-14.0989
AL365204.1	ENSG00000231460.2	3.79754	3.22463e-16	-15.4915	8.15243e-15	-14.0887
AC113404.2	ENSG00000251668.2	3.79754	3.22463e-16	-15.4915	8.15243e-15	-14.0887
AL161628.1	ENSG00000287843.1	3.79754	3.22463e-16	-15.4915	8.15243e-15	-14.0887
SLC10A4	ENSG00000145248.7	3.24856	3.32e-16	-15.4789	8.38096e-15	-14.0767
LINC01248	ENSG00000224128.1	3.24856	3.32e-16	-15.4789	8.38096e-15	-14.0767
AC008378.1	ENSG00000253172.1	2.75967	3.37786e-16	-15.4714	8.52061e-15	-14.0695
AC026336.2	ENSG00000259862.1	2.87565	3.48237e-16	-15.4581	8.77766e-15	-14.0566
CPVL	ENSG00000106066.15	2.47204	3.50642e-16	-15.4551	8.83166e-15	-14.054
GSX2	ENSG00000180613.11	3.15482	3.78203e-16	-15.4223	9.49742e-15	-14.0224
AC110792.1	ENSG00000251105.1	3.15482	3.78203e-16	-15.4223	9.49742e-15	-14.0224
AC110792.2	ENSG00000269506.2	3.15482	3.78203e-16	-15.4223	9.49742e-15	-14.0224
AC110792.4	ENSG00000287534.1	3.15482	3.78203e-16	-15.4223	9.49742e-15	-14.0224
CYP26C1	ENSG00000187553.10	2.99954	4.0073e-16	-15.3971	1.00556e-14	-13.9976
AC051635.1	ENSG00000287673.1	3.52556	4.28599e-16	-15.3679	1.07469e-14	-13.9687
AC004801.1	ENSG00000226138.4	2.46199	4.28974e-16	-15.3676	1.07483e-14	-13.9687
RPL5P11	ENSG00000242882.1	2.59149	4.421e-16	-15.3545	1.1069e-14	-13.9559
AC026336.4	ENSG00000279193.1	2.63825	4.53958e-16	-15.343	1.13574e-14	-13.9447
AC016877.1	ENSG00000229625.3	2.85916	4.56085e-16	-15.341	1.14021e-14	-13.943
ZNF667-AS1	ENSG00000166770.11	2.91663	5.05006e-16	-15.2967	1.26158e-14	-13.8991
MTX2	ENSG00000128654.14	3.1321	5.23569e-16	-15.281	1.30601e-14	-13.8841
MORF4L2P1	ENSG00000250147.1	3.1321	5.23569e-16	-15.281	1.30601e-14	-13.8841
AL358613.3	ENSG00000285846.1	2.98043	5.37436e-16	-15.2697	1.33961e-14	-13.873
PAQR9	ENSG00000188582.10	3.05174	5.45655e-16	-15.2631	1.35909e-14	-13.8668
PCDHB4	ENSG00000081818.4	2.2366	5.48826e-16	-15.2606	1.36598e-14	-13.8646
AC103796.1	ENSG00000255496.1	2.62575	5.7024e-16	-15.2439	1.41823e-14	-13.8483
PENK	ENSG00000181195.11	3.61104	6.1492e-16	-15.2112	1.52596e-14	-13.8165
RNU1-44P	ENSG00000207182.1	3.61104	6.1492e-16	-15.2112	1.52596e-14	-13.8165
Y_RNA	ENSG00000252524.1	3.61104	6.1492e-16	-15.2112	1.52596e-14	-13.8165
DKK1	ENSG00000107984.10	3.8754	6.35638e-16	-15.1968	1.57505e-14	-13.8027
RNU1-114P	ENSG00000202167.1	3.8754	6.35638e-16	-15.1968	1.57505e-14	-13.8027
ZNF722P	ENSG00000241149.3	4.02239	6.99054e-16	-15.1555	1.73092e-14	-13.7617
MEIS2	ENSG00000134138.20	2.32445	7.0705e-16	-15.1505	1.74943e-14	-13.7571
OSR2	ENSG00000164920.9	2.82674	7.75208e-16	-15.1106	1.91525e-14	-13.7178
AC016877.3	ENSG00000271930.1	2.82674	7.75208e-16	-15.1106	1.91525e-14	-13.7178
AC113404.3	ENSG00000254893.6	3.71008	8.33242e-16	-15.0792	2.05712e-14	-13.6867
HLA-A	ENSG00000206503.13	2.46698	8.78936e-16	-15.056	2.16834e-14	-13.6639
SAP30L	ENSG00000164576.12	2.60109	8.94258e-16	-15.0485	2.20453e-14	-13.6567
FUNDC2P1	ENSG00000255883.1	2.70308	9.00229e-16	-15.0456	2.21709e-14	-13.6542
HOXB8	ENSG00000120068.7	1.76723	9.00672e-16	-15.0454	2.21709e-14	-13.6542
PPIAP88	ENSG00000227350.1	3.45845	9.65125e-16	-15.0154	2.37401e-14	-13.6245
AC116345.2	ENSG00000250747.1	3.0111	9.97935e-16	-15.0009	2.45113e-14	-13.6106
BOLA2P1	ENSG00000266575.1	3.0111	9.97935e-16	-15.0009	2.45113e-14	-13.6106
LINC01305	ENSG00000231453.1	2.8108	1.00617e-15	-14.9973	2.46595e-14	-13.608
AC016877.2	ENSG00000253415.1	2.8108	1.00617e-15	-14.9973	2.46595e-14	-13.608
MRPL57P7	ENSG00000254312.1	2.8108	1.00617e-15	-14.9973	2.46595e-14	-13.608
NFU1P2	ENSG00000233557.2	3.82649	1.05012e-15	-14.9788	2.57181e-14	-13.5898
MYO3A	ENSG00000095777.17	3.2476	1.12674e-15	-14.9482	2.75745e-14	-13.5595
AC091959.1	ENSG00000275740.1	2.68927	1.14323e-15	-14.9419	2.79575e-14	-13.5535
LINC02419	ENSG00000256906.1	2.63683	1.14821e-15	-14.94	2.8059e-14	-13.5519
AC012174.1	ENSG00000260115.1	3.9658	1.20455e-15	-14.9192	2.94144e-14	-13.5314
PCOLCE2	ENSG00000163710.9	2.92457	1.26788e-15	-14.8969	3.09386e-14	-13.5095
SP9	ENSG00000217236.2	2.79503	1.30216e-15	-14.8853	3.1729e-14	-13.4985
AC018470.1	ENSG00000280414.1	2.79503	1.30216e-15	-14.8853	3.1729e-14	-13.4985
AP000894.4	ENSG00000273355.1	2.9912	1.34136e-15	-14.8725	3.26605e-14	-13.486
AC026336.3	ENSG00000276122.1	2.57684	1.39118e-15	-14.8566	3.38245e-14	-13.4708
AC006115.2	ENSG00000286125.1	2.57684	1.39118e-15	-14.8566	3.38245e-14	-13.4708
AC007040.2	ENSG00000258881.6	2.25848	1.40076e-15	-14.8536	3.40328e-14	-13.4681
BTF3	ENSG00000145741.16	2.6756	1.44839e-15	-14.8391	3.51395e-14	-13.4542
AC099522.2	ENSG00000272525.1	2.6756	1.44839e-15	-14.8391	3.51395e-14	-13.4542
AC069185.1	ENSG00000255046.1	2.13432	1.46035e-15	-14.8355	3.5404e-14	-13.4509
SPTLC3	ENSG00000172296.13	2.84791	1.50246e-15	-14.8232	3.63986e-14	-13.4389
LRRC2P1	ENSG00000227180.1	2.77943	1.68045e-15	-14.7746	4.06815e-14	-13.3906
RNVU1-18	ENSG00000206737.1	3.77919	1.71122e-15	-14.7667	4.1337e-14	-13.3837
AC239800.2	ENSG00000232721.2	3.77919	1.71122e-15	-14.7667	4.1337e-14	-13.3837
RNVU1-23	ENSG00000252826.1	3.77919	1.71122e-15	-14.7667	4.1337e-14	-13.3837
TCF21	ENSG00000118526.7	2.97157	1.79588e-15	-14.7457	4.3351e-14	-13.363
AL392023.1	ENSG00000258649.1	3.30206	1.88492e-15	-14.7247	4.54677e-14	-13.3423
PAX7	ENSG00000009709.12	2.42633	1.94478e-15	-14.7111	4.6878e-14	-13.329
AL645730.1	ENSG00000279324.1	4.27388	1.97293e-15	-14.7049	4.75226e-14	-13.3231
TMEM106C	ENSG00000134291.12	2.51099	1.98874e-15	-14.7014	4.78349e-14	-13.3203
AC004801.7	ENSG00000279840.1	2.51099	1.98874e-15	-14.7014	4.78349e-14	-13.3203
CBX3P1	ENSG00000177447.6	3.39431	2.10413e-15	-14.6769	5.05382e-14	-13.2964
MIR1305	ENSG00000221227.1	3.39431	2.10413e-15	-14.6769	5.05382e-14	-13.2964
RSRC1	ENSG00000174891.13	2.55299	2.14743e-15	-14.6681	5.15415e-14	-13.2878
HNRNPA1P39	ENSG00000237804.1	2.764	2.16261e-15	-14.665	5.18687e-14	-13.2851
AL109767.1	ENSG00000235785.1	2.46168	2.20298e-15	-14.657	5.27994e-14	-13.2774
AC013457.1	ENSG00000259094.1	3.19606	2.23417e-15	-14.6509	5.35087e-14	-13.2716
GRID2	ENSG00000152208.13	2.64863	2.30882e-15	-14.6366	5.52573e-14	-13.2576
RNF217	ENSG00000146373.16	2.9522	2.39517e-15	-14.6207	5.72019e-14	-13.2426
TMEM174	ENSG00000164325.8	2.9522	2.39517e-15	-14.6207	5.72019e-14	-13.2426
AC116345.3	ENSG00000251599.1	2.9522	2.39517e-15	-14.6207	5.72019e-14	-13.2426
HOXB6	ENSG00000108511.10	1.73354	2.44024e-15	-14.6126	5.8237e-14	-13.2348
AC068286.2	ENSG00000287291.1	3.27404	2.69407e-15	-14.5696	6.42492e-14	-13.1921
RNVU1-17	ENSG00000207349.1	3.73338	2.75233e-15	-14.5603	6.55921e-14	-13.1831
FDFT1	ENSG00000079459.13	2.07916	2.78354e-15	-14.5554	6.62888e-14	-13.1786
RPL31P40	ENSG00000253964.1	4.44377	2.8945e-15	-14.5384	6.88825e-14	-13.1619
AC244093.3	ENSG00000277579.1	2.87079	2.89764e-15	-14.538	6.89084e-14	-13.1617
RNU6ATAC35P	ENSG00000221571.3	2.48879	3.00721e-15	-14.5218	7.14133e-14	-13.1462
AL445423.2	ENSG00000276642.1	2.48879	3.00721e-15	-14.5218	7.14133e-14	-13.1462
GPR158-AS1	ENSG00000233642.1	3.58808	3.1767e-15	-14.498	7.53851e-14	-13.1227
AC055874.1	ENSG00000259446.6	3.46664	3.26563e-15	-14.486	7.73861e-14	-13.1113
AC008992.1	ENSG00000267636.1	3.46664	3.26563e-15	-14.486	7.73861e-14	-13.1113
AC126773.4	ENSG00000260577.2	2.79844	3.29309e-15	-14.4824	7.79822e-14	-13.108
PCDHB18P	ENSG00000146001.5	2.15662	3.29838e-15	-14.4817	7.80524e-14	-13.1076
LINC01389	ENSG00000225762.1	2.57381	3.5126e-15	-14.4544	8.30633e-14	-13.0806
VPS13B-DT	ENSG00000253948.2	2.73362	3.55252e-15	-14.4495	8.39483e-14	-13.076
PCDHB14	ENSG00000120327.6	2.18329	3.58442e-15	-14.4456	8.46426e-14	-13.0724
BCL11B	ENSG00000127152.18	2.31795	3.599e-15	-14.4438	8.49274e-14	-13.071
OR2B3	ENSG00000204703.5	2.62215	3.64747e-15	-14.438	8.60107e-14	-13.0654
OSBPL1A	ENSG00000141447.18	2.47782	3.68844e-15	-14.4332	8.67944e-14	-13.0615
LINC01352	ENSG00000238078.1	2.47782	3.68844e-15	-14.4332	8.67944e-14	-13.0615
AL445423.1	ENSG00000272823.1	2.47782	3.68844e-15	-14.4332	8.67944e-14	-13.0615
HOXB5	ENSG00000120075.5	1.71515	4.18979e-15	-14.3778	9.85229e-14	-13.0065
PAQR9-AS1	ENSG00000241570.8	2.91423	4.21298e-15	-14.3754	9.8999e-14	-13.0044
AC126773.5	ENSG00000260860.2	2.78231	4.25224e-15	-14.3714	9.98519e-14	-13.0006
PRKG1-AS1	ENSG00000236671.9	3.68898	4.37225e-15	-14.3593	1.02384e-13	-12.9898
MIR137	ENSG00000284202.1	3.68898	4.37225e-15	-14.3593	1.02384e-13	-12.9898
MIR2682	ENSG00000284247.1	3.68898	4.37225e-15	-14.3593	1.02384e-13	-12.9898
AC104453.1	ENSG00000285922.1	3.68898	4.37225e-15	-14.3593	1.02384e-13	-12.9898
GFM1	ENSG00000168827.15	2.71867	4.5351e-15	-14.3434	1.06124e-13	-12.9742
AC098614.1	ENSG00000223968.1	3.05907	4.54757e-15	-14.3422	1.06342e-13	-12.9733
CMPK1	ENSG00000162368.13	2.60909	4.5695e-15	-14.3401	1.0678e-13	-12.9715
SPR	ENSG00000116096.6	2.66123	4.63551e-15	-14.3339	1.08248e-13	-12.9656
HOXB-AS2	ENSG00000239552.2	1.7115	4.66299e-15	-14.3313	1.08814e-13	-12.9633
AC013644.1	ENSG00000253139.1	3.43269	4.84908e-15	-14.3143	1.13078e-13	-12.9466
APOBEC3AP1	ENSG00000248822.1	3.5496	4.86007e-15	-14.3134	1.13177e-13	-12.9462
RN7SL493P	ENSG00000266439.2	3.5496	4.86007e-15	-14.3134	1.13177e-13	-12.9462
GSX1	ENSG00000169840.5	3.21959	5.40149e-15	-14.2675	1.25699e-13	-12.9007
AC016821.1	ENSG00000287306.1	2.54935	5.41648e-15	-14.2663	1.2596e-13	-12.8998
Y_RNA	ENSG00000201006.1	2.45612	5.52105e-15	-14.258	1.28126e-13	-12.8924
AC004801.2	ENSG00000240399.1	2.45612	5.52105e-15	-14.258	1.28126e-13	-12.8924
AC004801.5	ENSG00000258203.5	2.45612	5.52105e-15	-14.258	1.28126e-13	-12.8924
EDIL3-DT	ENSG00000250320.6	3.80826	5.59615e-15	-14.2521	1.2978e-13	-12.8868
VENTXP2	ENSG00000215037.2	4.35631	5.68238e-15	-14.2455	1.31598e-13	-12.8808
C8orf34-AS1	ENSG00000248801.7	4.35631	5.68238e-15	-14.2455	1.31598e-13	-12.8808
HOXB4	ENSG00000182742.6	1.70423	5.76949e-15	-14.2389	1.33432e-13	-12.8747
MIR10A	ENSG00000284038.1	1.70423	5.76949e-15	-14.2389	1.33432e-13	-12.8747
USP45	ENSG00000123552.18	2.2577	5.95767e-15	-14.2249	1.37689e-13	-12.8611
SLC18A3	ENSG00000187714.7	2.7506	7.02928e-15	-14.1531	1.62344e-13	-12.7896
EPB41L3	ENSG00000082397.17	2.58333	7.12604e-15	-14.1472	1.64405e-13	-12.7841
AC103702.1	ENSG00000257178.5	1.69699	7.12828e-15	-14.147	1.64405e-13	-12.7841
H2ACP1	ENSG00000223383.1	3.39952	7.14175e-15	-14.1462	1.6449e-13	-12.7839
Y_RNA	ENSG00000252374.1	3.39952	7.14175e-15	-14.1462	1.6449e-13	-12.7839
AC021074.3	ENSG00000243818.5	2.87723	7.3045e-15	-14.1364	1.68123e-13	-12.7744
AC022168.1	ENSG00000285543.1	3.51213	7.36362e-15	-14.1329	1.69368e-13	-12.7712
AL450405.1	ENSG00000230202.1	4.55393	7.80964e-15	-14.1074	1.79504e-13	-12.7459
HOXB-AS1	ENSG00000230148.8	1.69339	7.9191e-15	-14.1013	1.81896e-13	-12.7402
RNU6-1203P	ENSG00000222635.1	2.43475	8.2103e-15	-14.0856	1.88328e-13	-12.7251
HLX-AS1	ENSG00000257551.1	2.43475	8.2103e-15	-14.0856	1.88328e-13	-12.7251
AL049775.3	ENSG00000258945.1	3.09821	8.22783e-15	-14.0847	1.88473e-13	-12.7248
Z97200.1	ENSG00000271811.1	3.09821	8.22783e-15	-14.0847	1.88473e-13	-12.7248
AC027801.3	ENSG00000249176.1	2.24121	8.37388e-15	-14.0771	1.91688e-13	-12.7174
KRT8P9	ENSG00000259470.2	2.735	8.99991e-15	-14.0458	2.05878e-13	-12.6864
PCDH19	ENSG00000165194.15	3.75935	9.06851e-15	-14.0425	2.07307e-13	-12.6834
NOL4	ENSG00000101746.15	3.27401	9.15681e-15	-14.0383	2.09183e-13	-12.6795
RPL5P28	ENSG00000235264.1	1.80216	1.06115e-14	-13.9742	2.4225e-13	-12.6157
AC004986.1	ENSG00000227573.2	4.27385	1.08368e-14	-13.9651	2.47226e-13	-12.6069
AC097716.1	ENSG00000249678.1	3.89538	1.09833e-14	-13.9593	2.50399e-13	-12.6014
AL389915.1	ENSG00000236005.1	3.4756	1.10534e-14	-13.9565	2.51826e-13	-12.5989
AL049775.1	ENSG00000205562.3	3.07475	1.12536e-14	-13.9487	2.5604e-13	-12.5917
AP000829.1	ENSG00000263551.6	3.07475	1.12536e-14	-13.9487	2.5604e-13	-12.5917
AL731557.1	ENSG00000225936.1	2.71957	1.14916e-14	-13.9396	2.61279e-13	-12.5829
TTC29	ENSG00000137473.18	3.24544	1.30032e-14	-13.886	2.95447e-13	-12.5295
HOXB2	ENSG00000173917.10	1.68977	1.38226e-14	-13.8594	3.13852e-13	-12.5033
TRIM31	ENSG00000204616.11	1.43918	1.41965e-14	-13.8478	3.22126e-13	-12.492
NBPF17P	ENSG00000179571.10	3.71204	1.45003e-14	-13.8386	3.28798e-13	-12.4831
MIR378D1	ENSG00000263631.1	2.7043	1.4634e-14	-13.8346	3.31383e-13	-12.4797
AC010092.1	ENSG00000286115.1	2.7043	1.4634e-14	-13.8346	3.31383e-13	-12.4797
LRRC38	ENSG00000162494.6	3.14158	1.46745e-14	-13.8334	3.31852e-13	-12.4791
PPIAP44	ENSG00000258118.1	3.14158	1.46745e-14	-13.8334	3.31852e-13	-12.4791
COL2A1	ENSG00000139219.19	2.40326	1.47129e-14	-13.8323	3.32498e-13	-12.4782
RNU5E-3P	ENSG00000251722.1	2.97291	1.50185e-14	-13.8234	3.38721e-13	-12.4702
AC107308.1	ENSG00000277945.1	2.97291	1.50185e-14	-13.8234	3.38721e-13	-12.4702
AC007878.1	ENSG00000281195.1	2.97291	1.50185e-14	-13.8234	3.38721e-13	-12.4702
LINC02808	ENSG00000284696.2	3.05166	1.5318e-14	-13.8148	3.45244e-13	-12.4619
AL356596.1	ENSG00000279972.1	4.45439	1.58888e-14	-13.7989	3.5787e-13	-12.4463
GFRA1	ENSG00000151892.15	2.82346	1.62538e-14	-13.789	3.65602e-13	-12.437
FAM241B	ENSG00000171224.9	2.82346	1.62538e-14	-13.789	3.65602e-13	-12.437
SENP1	ENSG00000079387.14	2.1442	1.63152e-14	-13.7874	3.66738e-13	-12.4356
AL158013.1	ENSG00000225280.7	3.43997	1.64444e-14	-13.784	3.69395e-13	-12.4325
ATP5PBP5	ENSG00000254944.1	2.7526	1.78098e-14	-13.7493	3.99665e-13	-12.3983
ERCC6	ENSG00000225830.15	2.39292	1.78157e-14	-13.7492	3.99665e-13	-12.3983
AC053503.1	ENSG00000229525.1	2.05206	1.80518e-14	-13.7435	4.04693e-13	-12.3929
CREBRF	ENSG00000164463.12	2.35024	1.82931e-14	-13.7377	4.0983e-13	-12.3874
RN7SKP85	ENSG00000223281.1	2.63207	1.86183e-14	-13.7301	4.16837e-13	-12.38
SLITRK1	ENSG00000178235.8	4.19584	2.0123e-14	-13.6963	4.49927e-13	-12.3469
AL355481.1	ENSG00000285680.2	4.19584	2.0123e-14	-13.6963	4.49927e-13	-12.3469
FLRT2	ENSG00000185070.11	3.02894	2.07526e-14	-13.6829	4.63081e-13	-12.3343
AC005498.1	ENSG00000267224.1	3.02894	2.07526e-14	-13.6829	4.63081e-13	-12.3343
AC007614.1	ENSG00000279249.3	3.02894	2.07526e-14	-13.6829	4.63081e-13	-12.3343
AC012417.1	ENSG00000263698.1	3.30436	2.17881e-14	-13.6618	4.85865e-13	-12.3135
AC034111.2	ENSG00000286622.1	2.73648	2.281e-14	-13.6419	5.08317e-13	-12.2939
NKX2-4	ENSG00000125816.5	3.40521	2.42555e-14	-13.6152	5.4017e-13	-12.2675
LRMDA	ENSG00000148655.15	1.88988	2.54361e-14	-13.5945	5.66088e-13	-12.2471
ASZ1	ENSG00000154438.8	3.18994	2.57327e-14	-13.5895	5.72085e-13	-12.2425
AL353719.1	ENSG00000260475.1	2.50868	2.57396e-14	-13.5894	5.72085e-13	-12.2425
AC004801.3	ENSG00000257955.1	2.37245	2.60044e-14	-13.585	5.77209e-13	-12.2387
AC004801.4	ENSG00000257985.1	2.37245	2.60044e-14	-13.585	5.77209e-13	-12.2387
RNU6-1313P	ENSG00000199492.1	2.18493	2.66377e-14	-13.5745	5.90875e-13	-12.2285
MXRA7P1	ENSG00000232320.6	2.78869	2.72563e-14	-13.5645	6.042e-13	-12.2188
AL354712.1	ENSG00000259961.1	3.09183	2.78007e-14	-13.5559	6.15861e-13	-12.2105
AC009269.4	ENSG00000259744.1	2.65944	2.97545e-14	-13.5264	6.58278e-13	-12.1816
AC012366.1	ENSG00000278060.1	2.65944	2.97545e-14	-13.5264	6.58278e-13	-12.1816
AL079304.1	ENSG00000258827.2	3.27398	3.11464e-14	-13.5066	6.88618e-13	-12.162
AC004801.6	ENSG00000276814.1	2.36233	3.13476e-14	-13.5038	6.92612e-13	-12.1595
CHIC2	ENSG00000109220.11	2.84667	3.15643e-14	-13.5008	6.96485e-13	-12.1571
AC010624.5	ENSG00000287001.1	2.84667	3.15643e-14	-13.5008	6.96485e-13	-12.1571
EMX1	ENSG00000135638.14	2.54148	3.44794e-14	-13.4624	7.60308e-13	-12.119
MTND1P20	ENSG00000226794.1	2.77161	3.51311e-14	-13.4543	7.74173e-13	-12.1112
PFN1P12	ENSG00000226028.2	3.93683	3.52024e-14	-13.4534	7.75236e-13	-12.1106
RNU6-492P	ENSG00000199905.1	3.37126	3.54826e-14	-13.45	7.80896e-13	-12.1074
LINC01005	ENSG00000228564.2	4.12184	3.64581e-14	-13.4382	8.00272e-13	-12.0968
MRPS36P1	ENSG00000236152.1	4.12184	3.64581e-14	-13.4382	8.00272e-13	-12.0968
AC015522.1	ENSG00000254202.2	4.12184	3.64581e-14	-13.4382	8.00272e-13	-12.0968
AC092634.6	ENSG00000278577.1	4.12184	3.64581e-14	-13.4382	8.00272e-13	-12.0968
MAP2K5	ENSG00000137764.20	2.16924	3.67268e-14	-13.435	8.05642e-13	-12.0939
DSC3	ENSG00000134762.17	3.48544	3.74259e-14	-13.4268	8.1991e-13	-12.0862
RPL31P44	ENSG00000213657.3	3.48544	3.74259e-14	-13.4268	8.1991e-13	-12.0862
ZNF471	ENSG00000196263.8	2.98454	3.75762e-14	-13.4251	8.21597e-13	-12.0853
AC046134.1	ENSG00000214280.3	2.98454	3.75762e-14	-13.4251	8.21597e-13	-12.0853
AC009159.4	ENSG00000279378.1	2.98454	3.75762e-14	-13.4251	8.21597e-13	-12.0853
KATNBL1P1	ENSG00000271026.1	2.48463	3.88872e-14	-13.4102	8.4971e-13	-12.0707
HOXB3	ENSG00000120093.11	1.63692	4.06654e-14	-13.3908	8.87989e-13	-12.0516
SEPTIN10P1	ENSG00000253541.1	3.24424	4.42215e-14	-13.3544	9.65016e-13	-12.0155
CD83P1	ENSG00000219738.2	2.6303	4.71607e-14	-13.3264	1.02849e-12	-11.9878
HOXB-AS3	ENSG00000233101.10	1.63001	4.95915e-14	-13.3046	1.0808e-12	-11.9663
AC108142.1	ENSG00000248266.1	3.1365	4.97258e-14	-13.3034	1.08302e-12	-11.9654
RN7SKP124	ENSG00000201600.1	2.96285	5.0232e-14	-13.299	1.09334e-12	-11.9612
FGF3	ENSG00000186895.4	2.42179	5.13611e-14	-13.2894	1.1172e-12	-11.9519
RNU2-66P	ENSG00000222582.1	3.33809	5.14956e-14	-13.2882	1.11867e-12	-11.9513
RNU2-44P	ENSG00000252604.1	3.33809	5.14956e-14	-13.2882	1.11867e-12	-11.9513
LIN7A	ENSG00000111052.7	3.04373	5.16028e-14	-13.2873	1.11956e-12	-11.951
AC011716.1	ENSG00000276673.1	3.04373	5.16028e-14	-13.2873	1.11956e-12	-11.951
AL160286.3	ENSG00000261250.1	3.44797	5.57964e-14	-13.2534	1.20976e-12	-11.9173
SCRN3	ENSG00000144306.15	2.56368	5.6626e-14	-13.247	1.22696e-12	-11.9112
MAK	ENSG00000111837.12	2.46098	5.832e-14	-13.2342	1.26285e-12	-11.8986
POTEJ	ENSG00000222038.4	3.87794	5.90721e-14	-13.2286	1.27831e-12	-11.8934
AL121821.3	ENSG00000258901.2	4.27382	5.96112e-14	-13.2247	1.28915e-12	-11.8897
RNU4-23P	ENSG00000199709.1	2.67374	5.97022e-14	-13.224	1.29029e-12	-11.8893
GAD2	ENSG00000136750.13	3.21509	6.23729e-14	-13.205	1.34628e-12	-11.8709
ANO5	ENSG00000171714.12	3.21509	6.23729e-14	-13.205	1.34628e-12	-11.8709
PRKG1	ENSG00000185532.20	2.1748	6.44605e-14	-13.1907	1.39045e-12	-11.8568
RNU6-923P	ENSG00000201623.1	2.94147	6.68671e-14	-13.1748	1.44051e-12	-11.8415
AL162399.1	ENSG00000225545.1	2.94147	6.68671e-14	-13.1748	1.44051e-12	-11.8415
Y_RNA	ENSG00000201788.1	3.1105	6.85409e-14	-13.1641	1.47374e-12	-11.8316
MTAPP1	ENSG00000243025.1	3.1105	6.85409e-14	-13.1641	1.47374e-12	-11.8316
AC008250.1	ENSG00000257022.1	3.1105	6.85409e-14	-13.1641	1.47374e-12	-11.8316
DLX4	ENSG00000108813.11	2.13837	6.89783e-14	-13.1613	1.4822e-12	-11.8291
HMGN2P5	ENSG00000234664.1	3.02027	6.97922e-14	-13.1562	1.49682e-12	-11.8248
AC022613.3	ENSG00000259644.1	3.02027	6.97922e-14	-13.1562	1.49682e-12	-11.8248
AL627443.2	ENSG00000276643.1	3.02027	6.97922e-14	-13.1562	1.49682e-12	-11.8248
MTND2P15	ENSG00000231152.1	2.72157	7.38861e-14	-13.1314	1.58361e-12	-11.8004
HMGN2P32	ENSG00000213558.3	3.30567	7.41653e-14	-13.1298	1.58757e-12	-11.7993
AC009567.2	ENSG00000249692.1	3.30567	7.41653e-14	-13.1298	1.58757e-12	-11.7993
LRRC49	ENSG00000137821.12	2.19724	8.17706e-14	-13.0874	1.74926e-12	-11.7571
NPHS2	ENSG00000116218.13	3.41144	8.24344e-14	-13.0839	1.75898e-12	-11.7547
AL160286.1	ENSG00000227141.2	3.41144	8.24344e-14	-13.0839	1.75898e-12	-11.7547
RNU5F-2P	ENSG00000251875.1	3.41144	8.24344e-14	-13.0839	1.75898e-12	-11.7547
AL160286.2	ENSG00000261060.1	3.41144	8.24344e-14	-13.0839	1.75898e-12	-11.7547
AL135908.1	ENSG00000230472.5	3.53695	8.39869e-14	-13.0758	1.79097e-12	-11.7469
LINC01312	ENSG00000223586.6	2.92041	8.86449e-14	-13.0523	1.88911e-12	-11.7237
SPAG6	ENSG00000077327.16	2.26506	9.10371e-14	-13.0408	1.93886e-12	-11.7125
AL392023.2	ENSG00000259048.1	2.99718	9.3951e-14	-13.0271	1.99437e-12	-11.7002
AL627443.3	ENSG00000287824.1	2.99718	9.3951e-14	-13.0271	1.99437e-12	-11.7002
PTPRZ1	ENSG00000106278.12	3.08497	9.39641e-14	-13.027	1.99437e-12	-11.7002
RN7SL208P	ENSG00000264391.2	3.08497	9.39641e-14	-13.027	1.99437e-12	-11.7002
MIR4527HG	ENSG00000267761.3	3.08497	9.39641e-14	-13.027	1.99437e-12	-11.7002
ZNF583	ENSG00000198440.9	2.70526	9.41177e-14	-13.0263	1.99437e-12	-11.7002
MTATP6P23	ENSG00000230755.1	2.70526	9.41177e-14	-13.0263	1.99437e-12	-11.7002
MTCO2P23	ENSG00000235803.1	2.70526	9.41177e-14	-13.0263	1.99437e-12	-11.7002
AC095060.1	ENSG00000249330.3	3.82135	9.74815e-14	-13.0111	2.06435e-12	-11.6852
UQCRB	ENSG00000156467.10	2.479	9.77629e-14	-13.0098	2.06901e-12	-11.6842
KLF4	ENSG00000136826.15	3.27396	1.0603e-13	-12.9746	2.24115e-12	-11.6495
AC009567.1	ENSG00000249041.1	3.27396	1.0603e-13	-12.9746	2.24115e-12	-11.6495
AC027801.4	ENSG00000254039.1	2.11565	1.09535e-13	-12.9604	2.31379e-12	-11.6357
AC005588.1	ENSG00000226509.1	4.19135	1.10544e-13	-12.9565	2.33363e-12	-11.632
TPBG	ENSG00000146242.9	3.98433	1.11939e-13	-12.951	2.35569e-12	-11.6279
VN1R35P	ENSG00000228660.1	3.98433	1.11939e-13	-12.951	2.35569e-12	-11.6279
VN1R36P	ENSG00000230639.1	3.98433	1.11939e-13	-12.951	2.35569e-12	-11.6279
TRHDE-AS1	ENSG00000236333.4	3.98433	1.11939e-13	-12.951	2.35569e-12	-11.6279
AC007649.1	ENSG00000286678.1	3.98433	1.11939e-13	-12.951	2.35569e-12	-11.6279
LARP6	ENSG00000166173.11	2.57371	1.1515e-13	-12.9387	2.42025e-12	-11.6161
AC063919.1	ENSG00000251448.2	2.57371	1.1515e-13	-12.9387	2.42025e-12	-11.6161
PRRX1	ENSG00000116132.12	2.89965	1.17044e-13	-12.9317	2.4585e-12	-11.6093
MTCO1P23	ENSG00000235524.1	2.68914	1.19554e-13	-12.9224	2.50861e-12	-11.6006
AC239800.1	ENSG00000223779.6	3.64162	1.19579e-13	-12.9223	2.50861e-12	-11.6006
PDE10A	ENSG00000112541.17	1.84761	1.20768e-13	-12.918	2.53199e-12	-11.5965
BDNF-AS	ENSG00000245573.9	2.21252	1.21429e-13	-12.9157	2.54427e-12	-11.5944
BVES	ENSG00000112276.14	3.1585	1.2176e-13	-12.9145	2.54961e-12	-11.5935
GLRB	ENSG00000109738.11	3.05988	1.28141e-13	-12.8923	2.68155e-12	-11.5716
AC044798.3	ENSG00000287469.1	2.81463	1.35143e-13	-12.8692	2.82632e-12	-11.5488
RBM46	ENSG00000151962.8	3.24293	1.50511e-13	-12.8224	3.14577e-12	-11.5023
AC027801.2	ENSG00000248954.1	2.06846	1.5234e-13	-12.8172	3.18202e-12	-11.4973
TMEM14B	ENSG00000137210.14	2.40348	1.55764e-13	-12.8075	3.25153e-12	-11.4879
RPRM	ENSG00000177519.4	3.7669	1.58351e-13	-12.8004	3.30347e-12	-11.481
SAP30L-AS1	ENSG00000245275.8	2.31376	1.61302e-13	-12.7924	3.36296e-12	-11.4733
AP003465.1	ENSG00000254224.2	2.49838	1.63217e-13	-12.7872	3.40078e-12	-11.4684
AGAP1	ENSG00000157985.19	1.51989	1.67091e-13	-12.777	3.47935e-12	-11.4585
PAK5	ENSG00000101349.17	2.95209	1.67953e-13	-12.7748	3.49513e-12	-11.4565
BVES-AS1	ENSG00000203808.12	3.13102	1.68588e-13	-12.7732	3.50184e-12	-11.4557
AP005264.3	ENSG00000267643.1	3.13102	1.68588e-13	-12.7732	3.50184e-12	-11.4557
AP005264.5	ENSG00000279285.1	3.13102	1.68588e-13	-12.7732	3.50184e-12	-11.4557
SHANK1	ENSG00000161681.16	1.97725	1.71969e-13	-12.7645	3.56987e-12	-11.4473
AC023245.1	ENSG00000241385.1	4.3669	1.72169e-13	-12.764	3.57182e-12	-11.4471
MLF1	ENSG00000178053.20	3.03521	1.73856e-13	-12.7598	3.6046e-12	-11.4431
HSPE1P5	ENSG00000261395.3	2.54622	1.77502e-13	-12.7508	3.67565e-12	-11.4347
AC063919.2	ENSG00000287440.1	2.54622	1.77502e-13	-12.7508	3.67565e-12	-11.4347
RNA5SP448	ENSG00000200021.1	2.22876	1.7967e-13	-12.7455	3.71826e-12	-11.4297
VSTM2A-OT1	ENSG00000224223.1	3.45677	1.89425e-13	-12.7226	3.91773e-12	-11.407
AC092634.1	ENSG00000176232.10	3.9202	1.9028e-13	-12.7206	3.93059e-12	-11.4055
AC092634.7	ENSG00000284534.1	3.9202	1.9028e-13	-12.7206	3.93059e-12	-11.4055
AL591519.1	ENSG00000287683.1	4.11335	1.99756e-13	-12.6995	4.12379e-12	-11.3847
DIAPH1	ENSG00000131504.17	1.87008	2.04657e-13	-12.689	4.22238e-12	-11.3744
HMGA2	ENSG00000149948.14	2.4309	2.17519e-13	-12.6625	4.485e-12	-11.3482
AL049836.1	ENSG00000258919.1	2.53267	2.1966e-13	-12.6582	4.52638e-12	-11.3442
GATA2-AS1	ENSG00000244300.3	2.25539	2.23274e-13	-12.6512	4.59803e-12	-11.3374
DNAJB8	ENSG00000179407.3	2.29386	2.30208e-13	-12.6379	4.73792e-12	-11.3244
AC093610.1	ENSG00000286776.1	4.59569	2.33997e-13	-12.6308	4.81295e-12	-11.3176
LINC01376	ENSG00000236204.6	2.64183	2.41084e-13	-12.6178	4.95569e-12	-11.3049
Y_RNA	ENSG00000201297.1	3.71443	2.53435e-13	-12.5961	5.20005e-12	-11.284
AC016383.1	ENSG00000266335.1	3.71443	2.53435e-13	-12.5961	5.20005e-12	-11.284
AC016383.2	ENSG00000285695.1	3.71443	2.53435e-13	-12.5961	5.20005e-12	-11.284
RN7SL724P	ENSG00000244692.3	2.8391	2.63249e-13	-12.5796	5.39813e-12	-11.2678
DLX3	ENSG00000064195.7	2.07125	2.69302e-13	-12.5698	5.51889e-12	-11.2581
DNAJB8-AS1	ENSG00000242049.1	2.28401	2.74449e-13	-12.5615	5.62095e-12	-11.2502
LINC01565	ENSG00000198685.4	2.3252	2.78304e-13	-12.5555	5.69644e-12	-11.2444
VSTM2A	ENSG00000170419.11	3.4183	2.80364e-13	-12.5523	5.72467e-12	-11.2422
ST13P20	ENSG00000215875.4	3.4183	2.80364e-13	-12.5523	5.72467e-12	-11.2422
RPS7P5	ENSG00000217327.3	3.4183	2.80364e-13	-12.5523	5.72467e-12	-11.2422
AC011228.1	ENSG00000228735.1	3.4183	2.80364e-13	-12.5523	5.72467e-12	-11.2422
TLL1	ENSG00000038295.8	3.55142	2.83652e-13	-12.5472	5.78829e-12	-11.2374
AL359552.1	ENSG00000287233.1	3.1828	2.9717e-13	-12.527	6.06047e-12	-11.2175
AL450311.1	ENSG00000236154.1	2.6264	3.02985e-13	-12.5186	6.17531e-12	-11.2093
PRDM14	ENSG00000147596.4	2.98711	3.15345e-13	-12.5012	6.41558e-12	-11.1928
RNU1-101P	ENSG00000212473.1	2.98711	3.15345e-13	-12.5012	6.41558e-12	-11.1928
TMCO5B	ENSG00000215296.10	2.98711	3.15345e-13	-12.5012	6.41558e-12	-11.1928
AL121977.2	ENSG00000286875.1	3.8588	3.17535e-13	-12.4982	6.45042e-12	-11.1904
LINC00968	ENSG00000246430.7	3.07758	3.17696e-13	-12.498	6.45042e-12	-11.1904
RPPH1-3P	ENSG00000252350.1	3.07758	3.17696e-13	-12.498	6.45042e-12	-11.1904
TRIM31-AS1	ENSG00000231226.1	1.34806	3.17824e-13	-12.4978	6.45042e-12	-11.1904
CYP4A22-AS1	ENSG00000225506.2	2.50595	3.34264e-13	-12.4759	6.77997e-12	-11.1688
AL121821.1	ENSG00000251858.1	4.03935	3.52444e-13	-12.4529	7.14441e-12	-11.146
CIR1	ENSG00000138433.16	2.44818	3.67269e-13	-12.435	7.43598e-12	-11.1287
MTERF3	ENSG00000156469.9	2.44818	3.67269e-13	-12.435	7.43598e-12	-11.1287
AP3S1	ENSG00000177879.17	2.74156	3.72426e-13	-12.429	7.53587e-12	-11.1229
PRR23C	ENSG00000233701.3	2.88699	3.88701e-13	-12.4104	7.86045e-12	-11.1046
ROBO3	ENSG00000154134.15	2.34819	3.99069e-13	-12.399	8.06528e-12	-11.0934
AC012501.1	ENSG00000200377.1	3.66381	3.99962e-13	-12.398	8.07846e-12	-11.0927
AL161731.1	ENSG00000286428.1	2.49278	4.11062e-13	-12.3861	8.29503e-12	-11.0812
RNU6-1106P	ENSG00000212147.1	3.38082	4.11177e-13	-12.386	8.29503e-12	-11.0812
AL117332.1	ENSG00000275457.1	3.15366	4.13527e-13	-12.3835	8.33743e-12	-11.079
DNPEP	ENSG00000123992.20	1.91101	4.14556e-13	-12.3824	8.35318e-12	-11.0781
PCDHB19P	ENSG00000262096.2	2.01954	4.16964e-13	-12.3799	8.39667e-12	-11.0759
ABCC9	ENSG00000069431.11	2.96365	4.21693e-13	-12.375	8.48176e-12	-11.0715
CCDC58P3	ENSG00000267076.1	2.96365	4.21693e-13	-12.375	8.48176e-12	-11.0715
BTBD17	ENSG00000204347.4	2.145	4.39761e-13	-12.3568	8.83989e-12	-11.0536
AL049775.2	ENSG00000258902.1	2.8001	4.43662e-13	-12.3529	8.91296e-12	-11.05
TPM3P4	ENSG00000214869.5	2.38435	4.70449e-13	-12.3275	9.44548e-12	-11.0248
SLC7A14	ENSG00000013293.6	2.59602	4.74928e-13	-12.3234	9.52404e-12	-11.0212
NEUROG3	ENSG00000122859.5	2.59602	4.74928e-13	-12.3234	9.52404e-12	-11.0212
NLRP12	ENSG00000142405.22	2.07417	4.76107e-13	-12.3223	9.542e-12	-11.0204
CCDC169	ENSG00000242715.8	2.65632	4.85547e-13	-12.3138	9.7254e-12	-11.0121
RNA5SP429	ENSG00000200558.1	2.47972	5.0448e-13	-12.2972	1.00866e-11	-10.9963
AL158211.2	ENSG00000271981.1	2.47972	5.0448e-13	-12.2972	1.00866e-11	-10.9963
AL158211.4	ENSG00000272516.1	2.47972	5.0448e-13	-12.2972	1.00866e-11	-10.9963
GATA2	ENSG00000179348.12	2.20929	5.17239e-13	-12.2863	1.03356e-11	-10.9857
AC073418.1	ENSG00000274127.1	5.16679	5.4826e-13	-12.261	1.09489e-11	-10.9606
CDH8	ENSG00000150394.14	3.34429	5.97752e-13	-12.2235	1.19302e-11	-10.9234
AP003049.1	ENSG00000254890.1	4.18632	6.08164e-13	-12.216	1.21308e-11	-10.9161
AC104117.5	ENSG00000272431.1	2.6402	6.11675e-13	-12.2135	1.21864e-11	-10.9141
PRAL	ENSG00000279296.1	2.6402	6.11675e-13	-12.2135	1.21864e-11	-10.9141
TJP1	ENSG00000104067.17	2.46678	6.17893e-13	-12.2091	1.22957e-11	-10.9102
HEPN1	ENSG00000221932.6	2.46678	6.17893e-13	-12.2091	1.22957e-11	-10.9102
ATOH1	ENSG00000172238.6	3.61489	6.22881e-13	-12.2056	1.23658e-11	-10.9078
TUBAP13	ENSG00000242575.1	3.61489	6.22881e-13	-12.2056	1.23658e-11	-10.9078
RNA5SP164	ENSG00000252342.1	3.61489	6.22881e-13	-12.2056	1.23658e-11	-10.9078
MPPED2-AS1	ENSG00000254489.2	3.61489	6.22881e-13	-12.2056	1.23658e-11	-10.9078
BSX	ENSG00000188909.5	2.51406	6.84356e-13	-12.1647	1.35782e-11	-10.8672
CTBP2P6	ENSG00000213697.3	2.76213	7.37363e-13	-12.1323	1.46213e-11	-10.835
F2RL1	ENSG00000164251.5	2.91785	7.43909e-13	-12.1285	1.47337e-11	-10.8317
RNU6-1131P	ENSG00000201825.1	2.91785	7.43909e-13	-12.1285	1.47337e-11	-10.8317
HEPACAM	ENSG00000165478.7	2.45395	7.55316e-13	-12.1219	1.49508e-11	-10.8253
ZFAND2A	ENSG00000178381.12	1.67311	7.83332e-13	-12.1061	1.54962e-11	-10.8098
DSC1	ENSG00000134765.10	3.00095	7.89323e-13	-12.1027	1.55964e-11	-10.807
LINC01516	ENSG00000231422.2	3.00095	7.89323e-13	-12.1027	1.55964e-11	-10.807
MMP2	ENSG00000087245.13	2.39968	8.0214e-13	-12.0957	1.58404e-11	-10.8002
VSTM1	ENSG00000189068.11	2.01409	8.50179e-13	-12.0705	1.67792e-11	-10.7752
BRWD1P1	ENSG00000215909.3	2.8247	8.67661e-13	-12.0617	1.71142e-11	-10.7666
NR5A2	ENSG00000116833.14	2.55162	9.1515e-13	-12.0385	1.80403e-11	-10.7438
GPR39	ENSG00000183840.7	2.74352	9.45824e-13	-12.0242	1.86341e-11	-10.7297
MT1E	ENSG00000169715.15	2.2543	9.53376e-13	-12.0207	1.87609e-11	-10.7267
TMED10P2	ENSG00000239405.1	2.2543	9.53376e-13	-12.0207	1.87609e-11	-10.7267
LINC00845	ENSG00000227244.2	3.42588	9.54283e-13	-12.0203	1.87677e-11	-10.7266
ZFAND2A-DT	ENSG00000229043.3	1.72048	9.5624e-13	-12.0194	1.87953e-11	-10.726
AC012653.1	ENSG00000259477.1	3.56759	9.57919e-13	-12.0187	1.87953e-11	-10.726
VN1R76P	ENSG00000273762.1	3.56759	9.57919e-13	-12.0187	1.87953e-11	-10.726
AL136964.1	ENSG00000274718.1	3.56759	9.57919e-13	-12.0187	1.87953e-11	-10.726
STK3	ENSG00000104375.17	2.0071	9.77816e-13	-12.0097	1.91745e-11	-10.7173
AC053503.3	ENSG00000234638.1	1.94603	1.05609e-12	-11.9763	2.06974e-11	-10.6841
MAPK6P6	ENSG00000226389.3	2.97629	1.05828e-12	-11.9754	2.07041e-11	-10.6839
AC012349.1	ENSG00000254254.6	2.97629	1.05828e-12	-11.9754	2.07041e-11	-10.6839
DSCAS	ENSG00000265888.2	2.97629	1.05828e-12	-11.9754	2.07041e-11	-10.6839
TEAD1	ENSG00000187079.20	2.09635	1.10406e-12	-11.957	2.15871e-11	-10.6658
DES	ENSG00000175084.12	1.93966	1.20505e-12	-11.919	2.35481e-11	-10.628
RNA5SP150	ENSG00000199839.1	3.2739	1.23218e-12	-11.9093	2.40496e-11	-10.6189
SSBL5P	ENSG00000236048.2	3.2739	1.23218e-12	-11.9093	2.40496e-11	-10.6189
DPYSL3	ENSG00000113657.13	2.65514	1.23285e-12	-11.9091	2.40496e-11	-10.6189
PITX1	ENSG00000069011.16	2.47342	1.26948e-12	-11.8964	2.47496e-11	-10.6064
EEF1A1P29	ENSG00000215093.3	4.62166	1.2825e-12	-11.8919	2.49891e-11	-10.6022
SKOR2	ENSG00000215474.8	2.87345	1.28981e-12	-11.8895	2.50879e-11	-10.6005
AC025033.1	ENSG00000243165.1	2.87345	1.28981e-12	-11.8895	2.50879e-11	-10.6005
PPIAP56	ENSG00000267663.1	2.87345	1.28981e-12	-11.8895	2.50879e-11	-10.6005
COL25A1-DT	ENSG00000246774.1	3.68887	1.33582e-12	-11.8743	2.59528e-11	-10.5858
SETP7	ENSG00000257444.1	3.68887	1.33582e-12	-11.8743	2.59528e-11	-10.5858
AC121338.2	ENSG00000278385.1	2.15584	1.36244e-12	-11.8657	2.64548e-11	-10.5775
AL161908.2	ENSG00000238010.1	2.41614	1.36391e-12	-11.8652	2.64681e-11	-10.5773
LINC00648	ENSG00000259129.6	4.97415	1.3736e-12	-11.8621	2.66027e-11	-10.5751
MIR548Y	ENSG00000263945.1	4.97415	1.3736e-12	-11.8621	2.66027e-11	-10.5751
AC091198.1	ENSG00000267642.1	4.97415	1.3736e-12	-11.8621	2.66027e-11	-10.5751
AC053503.5	ENSG00000280323.1	1.93331	1.37401e-12	-11.862	2.66027e-11	-10.5751
TMSB4XP3	ENSG00000223437.1	3.38635	1.40159e-12	-11.8534	2.7121e-11	-10.5667
DSC2	ENSG00000134755.17	3.14839	1.40541e-12	-11.8522	2.71637e-11	-10.566
COL4A5	ENSG00000188153.14	3.14839	1.40541e-12	-11.8522	2.71637e-11	-10.566
POPDC3	ENSG00000132429.10	2.95204	1.41205e-12	-11.8502	2.72294e-11	-10.565
RN7SL65P	ENSG00000243770.3	2.95204	1.41205e-12	-11.8502	2.72294e-11	-10.565
RNU6-273P	ENSG00000252746.1	2.95204	1.41205e-12	-11.8502	2.72294e-11	-10.565
SLC25A21-AS1	ENSG00000258708.1	2.95204	1.41205e-12	-11.8502	2.72294e-11	-10.565
AL627443.1	ENSG00000231297.3	2.78462	1.45439e-12	-11.8373	2.7911e-11	-10.5542
AC027243.1	ENSG00000259514.1	2.78462	1.45439e-12	-11.8373	2.7911e-11	-10.5542
AC027243.2	ENSG00000270036.1	2.78462	1.45439e-12	-11.8373	2.7911e-11	-10.5542
AC074099.1	ENSG00000282440.1	2.78462	1.45439e-12	-11.8373	2.7911e-11	-10.5542
AC012055.2	ENSG00000251213.1	3.52178	1.45568e-12	-11.8369	2.7911e-11	-10.5542
COX6B1P4	ENSG00000253813.1	3.52178	1.45568e-12	-11.8369	2.7911e-11	-10.5542
AC103726.2	ENSG00000253992.1	3.52178	1.45568e-12	-11.8369	2.7911e-11	-10.5542
AC040936.1	ENSG00000254540.1	3.52178	1.45568e-12	-11.8369	2.7911e-11	-10.5542
AC012653.2	ENSG00000274719.1	3.52178	1.45568e-12	-11.8369	2.7911e-11	-10.5542
AC011155.1	ENSG00000280098.1	3.52178	1.45568e-12	-11.8369	2.7911e-11	-10.5542
AADAT	ENSG00000109576.14	3.04262	1.46036e-12	-11.8355	2.79688e-11	-10.5533
AC098798.1	ENSG00000250511.1	3.04262	1.46036e-12	-11.8355	2.79688e-11	-10.5533
AC008406.3	ENSG00000277619.1	2.46012	1.55337e-12	-11.8087	2.97332e-11	-10.5268
TRIM27	ENSG00000204713.11	1.61161	1.57288e-12	-11.8033	3.00894e-11	-10.5216
HLA-W	ENSG00000235290.1	2.22495	1.5832e-12	-11.8005	3.02697e-11	-10.519
RPL29P30	ENSG00000235420.7	2.40376	1.6547e-12	-11.7813	3.16188e-11	-10.5001
AP000866.3	ENSG00000254509.1	2.26391	1.66011e-12	-11.7799	3.17041e-11	-10.4989
AL132819.1	ENSG00000258383.1	2.30634	1.70297e-12	-11.7688	3.25043e-11	-10.4881
GPRC5C	ENSG00000170412.18	2.07263	1.72583e-12	-11.763	3.29049e-11	-10.4827
FBXO39	ENSG00000177294.7	2.50855	1.7269e-12	-11.7627	3.29049e-11	-10.4827
WNT5A-AS1	ENSG00000244586.1	2.50855	1.7269e-12	-11.7627	3.29049e-11	-10.4827
AL445433.2	ENSG00000232825.3	3.23995	1.74829e-12	-11.7574	3.32749e-11	-10.4779
AC128657.1	ENSG00000258073.1	3.23995	1.74829e-12	-11.7574	3.32749e-11	-10.4779
DPP10-AS1	ENSG00000235026.6	4.27376	1.81307e-12	-11.7416	3.44883e-11	-10.4623
ZFP2	ENSG00000198939.8	2.56219	1.86619e-12	-11.729	3.54787e-11	-10.45
ISL2	ENSG00000159556.10	2.76499	1.8729e-12	-11.7275	3.55507e-11	-10.4492
LINC01876	ENSG00000226383.7	2.76499	1.8729e-12	-11.7275	3.55507e-11	-10.4492
AC083923.1	ENSG00000253543.1	2.92819	1.87526e-12	-11.7269	3.55507e-11	-10.4492
AC025809.2	ENSG00000278875.1	2.92819	1.87526e-12	-11.7269	3.55507e-11	-10.4492
AC018706.1	ENSG00000286725.1	2.92819	1.87526e-12	-11.7269	3.55507e-11	-10.4492
AL158211.1	ENSG00000261671.1	2.39148	2.00383e-12	-11.6981	3.79668e-11	-10.4206
AL731537.1	ENSG00000223502.1	3.34788	2.03957e-12	-11.6905	3.86222e-11	-10.4132
GRM7-AS3	ENSG00000226258.7	3.6364	2.09276e-12	-11.6793	3.95848e-11	-10.4025
AC006249.1	ENSG00000274578.1	3.6364	2.09276e-12	-11.6793	3.95848e-11	-10.4025
AC079848.2	ENSG00000287232.1	2.49447	2.12448e-12	-11.6727	4.01623e-11	-10.3962
AC012055.1	ENSG00000250957.1	3.47739	2.18714e-12	-11.6601	4.13236e-11	-10.3838
IER3IP1	ENSG00000134049.6	2.83038	2.19988e-12	-11.6576	4.15409e-11	-10.3815
GPR142	ENSG00000257008.6	2.05703	2.31332e-12	-11.6358	4.36586e-11	-10.3599
AL024498.2	ENSG00000272162.1	2.24359	2.33708e-12	-11.6313	4.40575e-11	-10.356
AP000866.6	ENSG00000279342.2	2.24359	2.33708e-12	-11.6313	4.40575e-11	-10.356
ZNF112	ENSG00000062370.17	2.74562	2.40348e-12	-11.6192	4.52587e-11	-10.3443
LMAN1	ENSG00000074695.6	2.74562	2.40348e-12	-11.6192	4.52587e-11	-10.3443
AL158211.5	ENSG00000279631.1	2.3793	2.42229e-12	-11.6158	4.55873e-11	-10.3412
AL513128.1	ENSG00000233451.1	2.32985	2.45749e-12	-11.6095	4.62239e-11	-10.3351
TAS2R2P	ENSG00000203523.3	3.20678	2.46211e-12	-11.6087	4.62849e-11	-10.3346
MIR670	ENSG00000211568.1	2.67136	2.48021e-12	-11.6055	4.65732e-11	-10.3319
MIR670HG	ENSG00000235661.3	2.67136	2.48021e-12	-11.6055	4.65732e-11	-10.3319
AC121764.1	ENSG00000242317.1	2.48053	2.60795e-12	-11.5837	4.89444e-11	-10.3103
EBF3	ENSG00000108001.15	1.73649	2.68851e-12	-11.5705	5.04283e-11	-10.2973
AC099754.1	ENSG00000225386.2	3.7763	2.77913e-12	-11.5561	5.20991e-11	-10.2832
HLA-H	ENSG00000206341.7	2.42094	2.81219e-12	-11.551	5.26601e-11	-10.2785
AL645929.1	ENSG00000230521.1	2.42094	2.81219e-12	-11.551	5.26601e-11	-10.2785
CCDC169-SOHLH2	ENSG00000250709.1	2.53213	2.86539e-12	-11.5428	5.36264e-11	-10.2706
SPEG	ENSG00000072195.15	1.71237	2.93657e-12	-11.5322	5.49281e-11	-10.2602
MRPS22	ENSG00000175110.12	1.98011	3.00953e-12	-11.5215	5.62302e-11	-10.25
KIF19	ENSG00000196169.15	1.98011	3.00953e-12	-11.5215	5.62302e-11	-10.25
AL035699.1	ENSG00000288529.1	2.58954	3.05187e-12	-11.5154	5.69531e-11	-10.2445
GALNT10	ENSG00000164574.16	2.07583	3.05329e-12	-11.5152	5.69531e-11	-10.2445
LINC00921	ENSG00000281005.1	2.07583	3.05329e-12	-11.5152	5.69531e-11	-10.2445
AC080005.1	ENSG00000286806.1	2.18673	3.05763e-12	-11.5146	5.70024e-11	-10.2441
WNT5A	ENSG00000114251.15	2.46673	3.19461e-12	-11.4956	5.94902e-11	-10.2256
TEKT1	ENSG00000167858.13	2.46673	3.19461e-12	-11.4956	5.94902e-11	-10.2256
CYP4F30P	ENSG00000214081.8	3.43432	3.25086e-12	-11.488	6.04039e-11	-10.2189
KLF2P3	ENSG00000223349.1	3.43432	3.25086e-12	-11.488	6.04039e-11	-10.2189
PPP2R2B-IT1	ENSG00000249553.1	3.43432	3.25086e-12	-11.488	6.04039e-11	-10.2189
AC140481.3	ENSG00000282944.1	3.43432	3.25086e-12	-11.488	6.04039e-11	-10.2189
AC112695.1	ENSG00000248511.1	3.95185	3.30597e-12	-11.4807	6.13601e-11	-10.2121
AC009135.2	ENSG00000280000.1	3.95185	3.30597e-12	-11.4807	6.13601e-11	-10.2121
AC135584.1	ENSG00000279444.1	4.18065	3.35141e-12	-11.4748	6.21693e-11	-10.2064
C5orf66-AS1	ENSG00000249082.2	2.40812	3.41416e-12	-11.4667	6.32984e-11	-10.1986
ADAMTS5	ENSG00000154736.6	3.17436	3.4425e-12	-11.4631	6.37885e-11	-10.1953
AP000866.1	ENSG00000245498.7	2.1043	3.44616e-12	-11.4627	6.38213e-11	-10.195
BMI1	ENSG00000168283.14	2.35525	3.52102e-12	-11.4533	6.51359e-11	-10.1862
RPL31P45	ENSG00000233318.2	2.35525	3.52102e-12	-11.4533	6.51359e-11	-10.1862
XAF1	ENSG00000132530.17	2.51733	3.538e-12	-11.4512	6.54142e-11	-10.1843
GPR158	ENSG00000151025.11	2.96461	3.55078e-12	-11.4497	6.55783e-11	-10.1832
LINC01509	ENSG00000226825.2	2.96461	3.55078e-12	-11.4497	6.55783e-11	-10.1832
HLCS-IT1	ENSG00000237646.1	2.78855	3.69401e-12	-11.4325	6.81488e-11	-10.1665
AC108112.1	ENSG00000250256.1	2.78855	3.69401e-12	-11.4325	6.81488e-11	-10.1665
TBPL1	ENSG00000028839.10	2.5736	3.8027e-12	-11.4199	7.01155e-11	-10.1542
CA10	ENSG00000154975.14	2.70765	3.91845e-12	-11.4069	7.21706e-11	-10.1416
COL25A1	ENSG00000188517.16	2.70765	3.91845e-12	-11.4069	7.21706e-11	-10.1416
LINC00900	ENSG00000246100.4	3.27387	4.20701e-12	-11.376	7.7443e-11	-10.111
AL158211.3	ENSG00000272366.1	2.34338	4.23417e-12	-11.3732	7.79003e-11	-10.1085
PHOX2B	ENSG00000109132.7	2.85892	4.27595e-12	-11.369	7.85831e-11	-10.1047
H2AZP2	ENSG00000253173.3	2.85892	4.27595e-12	-11.369	7.85831e-11	-10.1047
AC129102.1	ENSG00000256879.1	3.71741	4.45302e-12	-11.3513	8.17035e-11	-10.0878
AC055876.6	ENSG00000271616.1	3.71741	4.45302e-12	-11.3513	8.17035e-11	-10.0878
AL022726.1	ENSG00000287138.1	3.71741	4.45302e-12	-11.3513	8.17035e-11	-10.0878
GLI3	ENSG00000106571.15	2.20378	4.55719e-12	-11.3413	8.35692e-11	-10.078
CAPNS2	ENSG00000256812.2	2.55783	4.72615e-12	-11.3255	8.65332e-11	-10.0628
XRN2	ENSG00000088930.8	2.93952	4.72654e-12	-11.3255	8.65332e-11	-10.0628
ELAVL2	ENSG00000107105.15	2.93952	4.72654e-12	-11.3255	8.65332e-11	-10.0628
AC100821.1	ENSG00000253667.2	2.76809	4.76005e-12	-11.3224	8.70519e-11	-10.0602
AP005264.2	ENSG00000267247.1	2.76809	4.76005e-12	-11.3224	8.70519e-11	-10.0602
CNNM1	ENSG00000119946.11	2.4395	4.76369e-12	-11.3221	8.70712e-11	-10.0601
RNU6-1125P	ENSG00000200471.1	3.14265	4.78e-12	-11.3206	8.71775e-11	-10.0596
AP001599.1	ENSG00000223563.1	3.14265	4.78e-12	-11.3206	8.71775e-11	-10.0596
MTND2P29	ENSG00000233595.2	3.14265	4.78e-12	-11.3206	8.71775e-11	-10.0596
AL356361.3	ENSG00000287102.1	3.14265	4.78e-12	-11.3206	8.71775e-11	-10.0596
FAT4	ENSG00000196159.14	3.39249	4.78245e-12	-11.3203	8.71775e-11	-10.0596
MTARC2	ENSG00000117791.16	2.24267	4.83331e-12	-11.3158	8.80569e-11	-10.0552
MT1G	ENSG00000125144.14	2.15871	4.94444e-12	-11.3059	9.00328e-11	-10.0456
RXFP3	ENSG00000182631.7	2.61952	4.952e-12	-11.3052	9.01216e-11	-10.0452
AC109782.1	ENSG00000286447.1	4.38064	5.25511e-12	-11.2794	9.55862e-11	-10.0196
SLC32A1	ENSG00000101438.4	2.48818	5.357e-12	-11.2711	9.73869e-11	-10.0115
KCNV1	ENSG00000164794.9	3.88146	5.55627e-12	-11.2552	1.00846e-10	-9.99634
C11orf87	ENSG00000185742.7	3.88146	5.55627e-12	-11.2552	1.00846e-10	-9.99634
AC027451.1	ENSG00000255402.1	3.88146	5.55627e-12	-11.2552	1.00846e-10	-9.99634
OR5M14P	ENSG00000249081.1	2.83655	5.58008e-12	-11.2534	1.01224e-10	-9.99472
MT1JP	ENSG00000255986.6	2.14949	5.78964e-12	-11.2373	1.04968e-10	-9.97894
SLAIN2	ENSG00000109171.15	2.54223	5.85913e-12	-11.2322	1.06171e-10	-9.97399
AVPR1A	ENSG00000166148.4	4.09318	6.01874e-12	-11.2205	1.08946e-10	-9.96279
MIR4460	ENSG00000265691.1	4.09318	6.01874e-12	-11.2205	1.08946e-10	-9.96279
ZNF835	ENSG00000127903.14	2.74791	6.11157e-12	-11.2138	1.10507e-10	-9.95661
AP005264.4	ENSG00000267733.5	2.74791	6.11157e-12	-11.2138	1.10507e-10	-9.95661
EYA1	ENSG00000104313.20	2.60264	6.20025e-12	-11.2076	1.12051e-10	-9.95059
AC005691.1	ENSG00000278860.1	2.91485	6.26139e-12	-11.2033	1.13095e-10	-9.94656
Metazoa_SRP	ENSG00000277965.1	2.47383	6.56971e-12	-11.1825	1.186e-10	-9.92591
MT1H	ENSG00000205358.4	2.14033	6.77132e-12	-11.1693	1.22043e-10	-9.91349
MT1A	ENSG00000205362.11	2.14033	6.77132e-12	-11.1693	1.22043e-10	-9.91349
MT1M	ENSG00000205364.4	2.14033	6.77132e-12	-11.1693	1.22043e-10	-9.91349
AL359436.1	ENSG00000286343.1	3.35185	6.96692e-12	-11.157	1.25502e-10	-9.90135
PSMD14	ENSG00000115233.12	2.41278	7.04609e-12	-11.1521	1.26724e-10	-9.89714
RPL23AP73	ENSG00000244283.1	2.41278	7.04609e-12	-11.1521	1.26724e-10	-9.89714
AC004706.2	ENSG00000262990.1	2.41278	7.04609e-12	-11.1521	1.26724e-10	-9.89714
Metazoa_SRP	ENSG00000275642.1	1.99626	7.19603e-12	-11.1429	1.29352e-10	-9.88823
AL009179.2	ENSG00000287674.1	2.5268	7.24588e-12	-11.1399	1.30178e-10	-9.88546
LRATD2	ENSG00000168672.4	2.81452	7.25226e-12	-11.1395	1.30223e-10	-9.88531
RN7SKP53	ENSG00000223269.1	5.05128	7.26395e-12	-11.1388	1.30364e-10	-9.88484
RAB32	ENSG00000118508.5	3.48955	7.43893e-12	-11.1285	1.33433e-10	-9.87474
BRINP2	ENSG00000198797.7	2.72801	7.81916e-12	-11.1068	1.40178e-10	-9.85332
DNAJC3-DT	ENSG00000247400.4	2.65251	7.96259e-12	-11.0989	1.42598e-10	-9.84589
AC016229.2	ENSG00000267677.1	2.65251	7.96259e-12	-11.0989	1.42598e-10	-9.84589
RN7SKP173	ENSG00000199691.1	2.45961	8.03935e-12	-11.0948	1.43896e-10	-9.84195
RBM24	ENSG00000112183.15	3.20348	8.39901e-12	-11.0758	1.50253e-10	-9.82318
COMMD3	ENSG00000148444.16	2.29683	8.70849e-12	-11.0601	1.55707e-10	-9.80769
AC108727.2	ENSG00000251270.1	2.97846	8.92486e-12	-11.0494	1.59406e-10	-9.79749
AC010332.2	ENSG00000278543.1	2.97846	8.92486e-12	-11.0494	1.59406e-10	-9.79749
LINC01616	ENSG00000261340.1	3.81434	9.15484e-12	-11.0383	1.63254e-10	-9.78714
SGO1P1	ENSG00000270615.1	3.81434	9.15484e-12	-11.0383	1.63254e-10	-9.78714
AL359894.1	ENSG00000287453.1	3.81434	9.15484e-12	-11.0383	1.63254e-10	-9.78714
MT1IP	ENSG00000275691.2	2.12218	9.23007e-12	-11.0348	1.64508e-10	-9.78381
PMM2P2	ENSG00000267116.1	2.79283	9.38806e-12	-11.0274	1.67059e-10	-9.77713
SMIM17	ENSG00000268182.6	2.79283	9.38806e-12	-11.0274	1.67059e-10	-9.77713
AC027811.1	ENSG00000287408.1	2.79283	9.38806e-12	-11.0274	1.67059e-10	-9.77713
CDV3P1	ENSG00000176243.9	4.27373	1.00294e-11	-10.9987	1.78189e-10	-9.74912
AC239859.1	ENSG00000203825.4	4.27373	1.00294e-11	-10.9987	1.78189e-10	-9.74912
CPNE8-AS1	ENSG00000257718.1	4.27373	1.00294e-11	-10.9987	1.78189e-10	-9.74912
FGF20	ENSG00000078579.9	3.31232	1.00545e-11	-10.9976	1.78446e-10	-9.74849
AC091675.1	ENSG00000240519.1	3.31232	1.00545e-11	-10.9976	1.78446e-10	-9.74849
U2SURP	ENSG00000163714.18	2.33347	1.05185e-11	-10.978	1.86582e-10	-9.72913
RACGAP1P1	ENSG00000257331.1	4.01072	1.05275e-11	-10.9777	1.86645e-10	-9.72898
MIR4740	ENSG00000266392.1	1.67566	1.07397e-11	-10.969	1.90307e-10	-9.72055
MT1DP	ENSG00000205361.8	2.11319	1.07579e-11	-10.9683	1.90528e-10	-9.72004
ZNF474	ENSG00000164185.6	2.86676	1.08364e-11	-10.9651	1.91716e-10	-9.71734
ZNF474-AS1	ENSG00000249610.1	2.86676	1.08364e-11	-10.9651	1.91716e-10	-9.71734
LRRC3B	ENSG00000179796.12	3.60638	1.09175e-11	-10.9619	1.93049e-10	-9.71433
SLC6A15	ENSG00000072041.17	3.44375	1.10845e-11	-10.9553	1.959e-10	-9.70797
CALCB	ENSG00000175868.14	2.19168	1.10905e-11	-10.955	1.95903e-10	-9.70796
AC011193.1	ENSG00000225582.2	3.16953	1.17324e-11	-10.9306	2.07133e-10	-9.68375
AC104117.2	ENSG00000253144.1	2.43159	1.19616e-11	-10.9222	2.11068e-10	-9.67558
TMEM256P1	ENSG00000233197.1	2.55317	1.19739e-11	-10.9218	2.11174e-10	-9.67536
CDRT15	ENSG00000223510.7	2.77145	1.21058e-11	-10.917	2.13389e-10	-9.67083
ROBO4	ENSG00000154133.15	2.27411	1.23691e-11	-10.9077	2.17689e-10	-9.66216
AP003501.1	ENSG00000254568.1	2.27411	1.23691e-11	-10.9077	2.17689e-10	-9.66216
AP003501.2	ENSG00000254943.1	2.27411	1.23691e-11	-10.9077	2.17689e-10	-9.66216
C1orf115	ENSG00000162817.7	2.68901	1.26683e-11	-10.8973	2.22837e-10	-9.65201
C17orf102	ENSG00000197322.4	2.8433	1.41607e-11	-10.8489	2.48959e-10	-9.60387
AC005256.1	ENSG00000267073.1	1.95954	1.42122e-11	-10.8473	2.49734e-10	-9.60252
SLC17A6	ENSG00000091664.9	3.27384	1.43809e-11	-10.8422	2.52567e-10	-9.59762
ARHGAP40	ENSG00000124143.10	2.41778	1.4545e-11	-10.8373	2.55314e-10	-9.59292
MT1F	ENSG00000198417.7	2.09537	1.45649e-11	-10.8367	2.55531e-10	-9.59256
NHP2P2	ENSG00000213786.3	1.81781	1.45953e-11	-10.8358	2.55931e-10	-9.59188
AC110285.6	ENSG00000279692.1	1.66198	1.46233e-11	-10.835	2.56289e-10	-9.59127
COMMD3-BMI1	ENSG00000269897.5	2.26288	1.4707e-11	-10.8325	2.57621e-10	-9.58902
LNCPRESS2	ENSG00000249152.1	3.75021	1.4808e-11	-10.8295	2.59121e-10	-9.5865
AC090116.1	ENSG00000277223.1	3.75021	1.4808e-11	-10.8295	2.59121e-10	-9.5865
AL023495.1	ENSG00000235303.1	2.53705	1.48331e-11	-10.8288	2.59291e-10	-9.58621
AC139783.2	ENSG00000250914.1	2.53705	1.48331e-11	-10.8288	2.59291e-10	-9.58621
GJB6	ENSG00000121742.19	2.30942	1.50918e-11	-10.8213	2.63675e-10	-9.57893
MYO3B	ENSG00000071909.19	2.17178	1.53173e-11	-10.8148	2.67477e-10	-9.57271
OGDHL	ENSG00000197444.10	2.75039	1.55513e-11	-10.8082	2.71422e-10	-9.56635
NKAIN3	ENSG00000185942.13	2.59939	1.57454e-11	-10.8028	2.74666e-10	-9.56119
Y_RNA	ENSG00000202399.1	2.92599	1.58143e-11	-10.8009	2.75727e-10	-9.55952
AC104083.1	ENSG00000260244.1	3.13636	1.62707e-11	-10.7886	2.83536e-10	-9.54739
LINC01445	ENSG00000231427.6	3.39935	1.63366e-11	-10.7868	2.8439e-10	-9.54609
AC061709.3	ENSG00000279180.1	3.39935	1.63366e-11	-10.7868	2.8439e-10	-9.54609
AC007848.2	ENSG00000256218.1	3.02235	1.66576e-11	-10.7784	2.89829e-10	-9.53786
AL121821.2	ENSG00000258636.2	3.55391	1.67349e-11	-10.7764	2.91023e-10	-9.53607
AC018866.1	ENSG00000229774.1	2.08655	1.69191e-11	-10.7716	2.94075e-10	-9.53154
GNGT1	ENSG00000127928.13	2.40411	1.76502e-11	-10.7532	3.06466e-10	-9.51362
AL021918.5	ENSG00000286652.1	2.40411	1.76502e-11	-10.7532	3.06466e-10	-9.51362
KCNJ3	ENSG00000162989.5	3.93271	1.79737e-11	-10.7454	3.11921e-10	-9.50596
DIO3	ENSG00000197406.7	2.34807	1.81257e-11	-10.7417	3.14397e-10	-9.50252
AMACR	ENSG00000242110.8	2.5211	1.83287e-11	-10.7369	3.17754e-10	-9.49791
AC010255.2	ENSG00000250803.6	2.82021	1.84254e-11	-10.7346	3.19101e-10	-9.49607
AC006063.2	ENSG00000284513.1	2.82021	1.84254e-11	-10.7346	3.19101e-10	-9.49607
RCC2P5	ENSG00000241018.1	4.17419	1.85033e-11	-10.7328	3.20122e-10	-9.49469
AC041039.1	ENSG00000243171.1	4.17419	1.85033e-11	-10.7328	3.20122e-10	-9.49469
MT1B	ENSG00000169688.11	2.07777	1.96325e-11	-10.707	3.39135e-10	-9.46963
MT1CP	ENSG00000205360.6	2.07777	1.96325e-11	-10.707	3.39135e-10	-9.46963
AC026461.2	ENSG00000259923.1	2.07777	1.96325e-11	-10.707	3.39135e-10	-9.46963
LINC00853	ENSG00000224805.2	2.58211	1.96494e-11	-10.7066	3.39253e-10	-9.46948
AC025809.1	ENSG00000267662.1	2.72963	1.9904e-11	-10.7011	3.43471e-10	-9.46411
RNA5S14	ENSG00000201355.1	3.23637	2.03934e-11	-10.6905	3.51557e-10	-9.454
AC012501.2	ENSG00000227400.2	3.23637	2.03934e-11	-10.6905	3.51557e-10	-9.454
ZNRF2P2	ENSG00000225264.3	3.10394	2.24078e-11	-10.6496	3.86084e-10	-9.41332
RNU6-180P	ENSG00000252506.1	2.50533	2.25918e-11	-10.6461	3.89055e-10	-9.40999
MT1L	ENSG00000260549.2	2.06906	2.27565e-11	-10.6429	3.91692e-10	-9.40706
SNX6P1	ENSG00000267920.1	3.68881	2.35429e-11	-10.6281	4.044e-10	-9.39319
AC124856.1	ENSG00000268105.1	3.68881	2.35429e-11	-10.6281	4.044e-10	-9.39319
BNIP3P37	ENSG00000270479.1	3.68881	2.35429e-11	-10.6281	4.044e-10	-9.39319
AC097520.1	ENSG00000280056.1	3.68881	2.35429e-11	-10.6281	4.044e-10	-9.39319
TMEM132E	ENSG00000181291.8	2.79749	2.38744e-11	-10.6221	4.09885e-10	-9.38734
SLC27A6	ENSG00000113396.13	2.56504	2.44535e-11	-10.6117	4.19184e-10	-9.37759
ZNF347	ENSG00000197937.13	2.56504	2.44535e-11	-10.6117	4.19184e-10	-9.37759
ZFHX4-AS1	ENSG00000253661.2	2.56504	2.44535e-11	-10.6117	4.19184e-10	-9.37759
MIR148A	ENSG00000199085.3	2.70916	2.53834e-11	-10.5955	4.34904e-10	-9.36161
ETV1	ENSG00000006468.14	2.63242	2.54926e-11	-10.5936	4.35666e-10	-9.36085
CIDEA	ENSG00000176194.18	2.63242	2.54926e-11	-10.5936	4.35666e-10	-9.36085
TENM3-AS1	ENSG00000177822.8	2.63242	2.54926e-11	-10.5936	4.35666e-10	-9.36085
RNU6-1331P	ENSG00000200528.1	2.63242	2.54926e-11	-10.5936	4.35666e-10	-9.36085
NDUFV2P1	ENSG00000267809.1	2.63242	2.54926e-11	-10.5936	4.35666e-10	-9.36085
C11orf58	ENSG00000110696.10	2.37714	2.58362e-11	-10.5878	4.41313e-10	-9.35525
MIR1247	ENSG00000283857.1	2.32297	2.61122e-11	-10.5832	4.45802e-10	-9.35086
LINC01229	ENSG00000260876.6	2.48973	2.77785e-11	-10.5563	4.7401e-10	-9.32421
RNA5S13	ENSG00000202526.1	3.19984	2.8683e-11	-10.5424	4.88452e-10	-9.31118
AC025431.1	ENSG00000259285.1	3.19984	2.8683e-11	-10.5424	4.88452e-10	-9.31118
AL359511.2	ENSG00000286571.1	3.19984	2.8683e-11	-10.5424	4.88452e-10	-9.31118
AL359511.3	ENSG00000287241.1	3.19984	2.8683e-11	-10.5424	4.88452e-10	-9.31118
Y_RNA	ENSG00000207252.1	4.38918	2.91327e-11	-10.5356	4.9561e-10	-9.30486
AC073308.1	ENSG00000280144.1	4.38918	2.91327e-11	-10.5356	4.9561e-10	-9.30486
ADAMTS19-AS1	ENSG00000249421.2	3.85871	3.00099e-11	-10.5227	5.10016e-10	-9.29242
SSBL3P	ENSG00000257572.1	3.85871	3.00099e-11	-10.5227	5.10016e-10	-9.29242
CYP4A22	ENSG00000162365.12	2.54816	3.03493e-11	-10.5179	5.15264e-10	-9.28797
MTND1P34	ENSG00000225514.1	2.54816	3.03493e-11	-10.5179	5.15264e-10	-9.28797
RGS7BP	ENSG00000186479.5	3.07223	3.06536e-11	-10.5135	5.20168e-10	-9.28386
ZNF829	ENSG00000185869.15	2.61404	3.19843e-11	-10.4951	5.42476e-10	-9.26562
AC110285.2	ENSG00000262877.5	1.6217	3.60599e-11	-10.443	6.11293e-10	-9.21375
KCNA4	ENSG00000182255.7	3.62992	3.68318e-11	-10.4338	6.23749e-10	-9.20499
AC009135.1	ENSG00000257180.1	3.62992	3.68318e-11	-10.4338	6.23749e-10	-9.20499
SLC4A10	ENSG00000144290.17	2.15864	3.70973e-11	-10.4307	6.2793e-10	-9.20209
MIR4731	ENSG00000265110.1	2.53148	3.75662e-11	-10.4252	6.35547e-10	-9.19685
MAB21L1	ENSG00000180660.8	3.45437	3.78324e-11	-10.4221	6.39086e-10	-9.19444
ZNF730	ENSG00000183850.14	3.45437	3.78324e-11	-10.4221	6.39086e-10	-9.19444
AL118557.1	ENSG00000258440.1	3.45437	3.78324e-11	-10.4221	6.39086e-10	-9.19444
AC010255.1	ENSG00000247311.3	2.75309	3.96012e-11	-10.4023	6.68631e-10	-9.17481
PTGDR	ENSG00000168229.4	2.93828	3.99403e-11	-10.3986	6.73679e-10	-9.17155
AC108727.1	ENSG00000248773.1	2.93828	3.99403e-11	-10.3986	6.73679e-10	-9.17155
GABRA2	ENSG00000151834.16	3.16422	4.00255e-11	-10.3977	6.74103e-10	-9.17127
RNA5S15	ENSG00000201925.1	3.16422	4.00255e-11	-10.3977	6.74103e-10	-9.17127
RNA5S16	ENSG00000202257.1	3.16422	4.00255e-11	-10.3977	6.74103e-10	-9.17127
AP000866.4	ENSG00000254941.1	2.07251	4.03184e-11	-10.3945	6.78697e-10	-9.16832
[truncated: 8,432 more rows]

## Sheet: SuppleT2b_EBV(+)vEBV(-)DLBCL
gene_name	ensemble	estimate	p.value	log10.p.value	FDR	log10FDR
CYP2W1	ENSG00000073067.14	2.51501	2.06787e-47	-46.6845	9.10071e-43	-42.0409
C7orf50	ENSG00000146540.15	2.18261	5.60376e-47	-46.2515	1.23311e-42	-41.909
CBFA2T3	ENSG00000129993.15	2.32018	1.37316e-42	-41.8623	2.01443e-38	-37.6958
GALNS	ENSG00000141012.13	2.4019	4.12944e-42	-41.3841	4.54341e-38	-37.3426
MIR339	ENSG00000199023.3	2.42733	9.72932e-42	-41.0119	8.56375e-38	-37.0673
COX19	ENSG00000240230.6	2.2008	6.65338e-41	-40.177	4.56969e-37	-36.3401
GPR146	ENSG00000164849.10	2.37801	7.26831e-41	-40.1386	4.56969e-37	-36.3401
Y_RNA	ENSG00000200651.1	3.01424	1.28851e-40	-39.8899	7.08844e-37	-36.1494
FBXL16	ENSG00000127585.12	2.17271	3.82466e-40	-39.4174	1.87026e-36	-35.7281
AC111170.3	ENSG00000279801.1	2.97946	5.24887e-40	-39.2799	2.11987e-36	-35.6737
ST6GALNAC4	ENSG00000136840.19	2.81365	5.29847e-40	-39.2758	2.11987e-36	-35.6737
AC073957.1	ENSG00000225146.1	2.36159	1.6941e-39	-38.7711	6.21312e-36	-35.2067
AC135782.2	ENSG00000259989.1	2.56703	2.52755e-39	-38.5973	8.55674e-36	-35.0677
DPM2	ENSG00000136908.18	2.83827	3.29424e-39	-38.4822	9.66531e-36	-35.0148
AL157935.1	ENSG00000227218.7	2.83827	3.29424e-39	-38.4822	9.66531e-36	-35.0148
PIP5KL1	ENSG00000167103.12	2.81046	4.11947e-39	-38.3852	1.13311e-35	-34.9457
WDR90	ENSG00000161996.19	2.10627	2.34131e-38	-37.6305	6.06124e-35	-34.2174
MIR4316	ENSG00000264060.1	2.82792	3.51468e-38	-37.4541	8.59339e-35	-34.0658
ANTKMT	ENSG00000103254.10	2.13231	5.93573e-38	-37.2265	1.3749e-34	-33.8617
AC073957.2	ENSG00000257607.1	2.34808	1.40435e-37	-36.8525	2.70807e-34	-33.5673
RPS6KB2	ENSG00000175634.15	2.39108	1.41526e-37	-36.8492	2.70807e-34	-33.5673
PTPRCAP	ENSG00000213402.3	2.39108	1.41526e-37	-36.8492	2.70807e-34	-33.5673
RPS6KB2-AS1	ENSG00000255949.1	2.39108	1.41526e-37	-36.8492	2.70807e-34	-33.5673
ST6GALNAC6	ENSG00000160408.15	2.64058	1.80861e-37	-36.7427	3.31655e-34	-33.4793
CARNS1	ENSG00000172508.10	2.35631	1.91003e-37	-36.719	3.36241e-34	-33.4733
AC111170.1	ENSG00000267016.1	2.85481	2.16185e-37	-36.6652	3.65934e-34	-33.4366
AK1	ENSG00000106992.19	2.61352	2.56062e-37	-36.5917	4.17381e-34	-33.3795
CORO1B	ENSG00000172725.14	2.37778	2.79638e-37	-36.5534	4.3953e-34	-33.357
Z97653.1	ENSG00000259840.1	2.12564	3.13526e-37	-36.5037	4.59943e-34	-33.3373
Z97653.2	ENSG00000279255.1	2.12564	3.13526e-37	-36.5037	4.59943e-34	-33.3373
FAM53B	ENSG00000189319.14	2.76148	5.52222e-37	-36.2579	7.83977e-34	-33.1057
AC111170.2	ENSG00000267263.1	2.85354	6.04071e-37	-36.2189	8.30786e-34	-33.0805
TBC1D10C	ENSG00000175463.12	2.35588	8.56902e-37	-36.0671	1.1428e-33	-32.942
METRN	ENSG00000103260.9	2.1008	1.35652e-36	-35.8676	1.71123e-33	-32.7667
AL157935.2	ENSG00000257524.6	2.52199	1.36089e-36	-35.8662	1.71123e-33	-32.7667
MCRIP2	ENSG00000172366.20	2.07761	1.56663e-36	-35.805	1.91521e-33	-32.7178
CCDC78	ENSG00000162004.18	2.09773	1.62569e-36	-35.789	1.9337e-33	-32.7136
FAM102A	ENSG00000167106.12	2.64369	2.18014e-36	-35.6615	2.52495e-33	-32.5977
AC068896.1	ENSG00000258539.1	2.70073	2.77302e-36	-35.557	3.12925e-33	-32.5046
PLXNB2	ENSG00000196576.15	2.53626	3.65301e-36	-35.4373	4.01923e-33	-32.3959
ADAP1	ENSG00000105963.15	2.16241	1.22224e-35	-34.9128	1.31197e-32	-31.8821
METTL26	ENSG00000130731.16	2.08849	1.77204e-35	-34.7515	1.85684e-32	-31.7312
CABP4	ENSG00000175544.14	2.32864	3.04395e-35	-34.5166	3.11545e-32	-31.5065
CIAO3	ENSG00000103245.14	2.05609	3.4148e-35	-34.4666	3.41558e-32	-31.4665
WFIKKN1	ENSG00000127578.7	2.07604	3.61891e-35	-34.4414	3.49689e-32	-31.4563
TMEM134	ENSG00000172663.9	2.35473	3.65501e-35	-34.4371	3.49689e-32	-31.4563
AC009065.6	ENSG00000261240.1	2.20095	4.06592e-35	-34.3908	3.80726e-32	-31.4194
EXD3	ENSG00000187609.16	2.18779	4.2228e-35	-34.3744	3.87178e-32	-31.4121
HAGHL	ENSG00000103253.19	2.05008	4.83837e-35	-34.3153	4.34564e-32	-31.3619
GPR152	ENSG00000175514.2	2.33259	5.18459e-35	-34.2853	4.56348e-32	-31.3407
AL513190.1	ENSG00000278831.1	3.02351	8.34004e-35	-34.0788	7.19696e-32	-31.1429
RNU6-1238P	ENSG00000253024.1	2.33663	8.82546e-35	-34.0543	7.46939e-32	-31.1267
MAPK11	ENSG00000185386.15	2.49469	1.20949e-34	-33.9174	1.00434e-31	-30.9981
AC138028.2	ENSG00000224888.4	2.35889	1.31355e-34	-33.8816	1.07054e-31	-30.9704
AC092384.1	ENSG00000205018.2	2.41233	2.17543e-34	-33.6625	1.74074e-31	-30.7593
AL022341.1	ENSG00000228201.1	2.06223	2.66745e-34	-33.5739	2.09633e-31	-30.6785
PPP1CA	ENSG00000172531.16	2.22836	2.83017e-34	-33.5482	2.1654e-31	-30.6645
RAB40C	ENSG00000197562.10	1.99951	2.85374e-34	-33.5446	2.1654e-31	-30.6645
TUBB4B	ENSG00000188229.6	2.34465	5.40769e-34	-33.267	4.03377e-31	-30.3943
BX255925.3	ENSG00000284976.1	2.31371	5.52916e-34	-33.2573	4.05564e-31	-30.3919
SLC34A3	ENSG00000198569.10	2.30924	6.85291e-34	-33.1641	4.94421e-31	-30.3059
CYSRT1	ENSG00000197191.6	2.3048	8.48729e-34	-33.0712	6.0246e-31	-30.2201
MAPK12	ENSG00000188130.14	2.41302	9.76538e-34	-33.0103	6.82182e-31	-30.1661
RNF208	ENSG00000212864.3	2.29594	1.29896e-33	-32.8864	8.93239e-31	-30.049
RNF224	ENSG00000233198.4	2.28714	1.98224e-33	-32.7028	1.34213e-30	-29.8722
HDAC10	ENSG00000100429.18	2.41338	2.06912e-33	-32.6842	1.37973e-30	-29.8602
TUBGCP6	ENSG00000128159.12	2.39262	2.45317e-33	-32.6103	1.61141e-30	-29.7928
PIEZO1	ENSG00000103335.22	2.09844	2.64575e-33	-32.5775	1.71235e-30	-29.7664
FAM166A	ENSG00000188163.8	2.32562	2.74658e-33	-32.5612	1.75184e-30	-29.7565
NDOR1	ENSG00000188566.14	2.2494	6.06744e-33	-32.217	3.81469e-30	-29.4185
SEPTIN9	ENSG00000184640.19	2.21481	8.3605e-33	-32.0778	5.18233e-30	-29.2855
PKD1	ENSG00000008710.20	1.96011	8.65439e-33	-32.0628	5.29e-30	-29.2765
AC138028.5	ENSG00000260617.1	2.36256	9.51385e-33	-32.0216	5.73568e-30	-29.2414
STPG3	ENSG00000197768.10	2.3111	1.11134e-32	-31.9542	6.52135e-30	-29.1857
STPG3-AS1	ENSG00000275549.1	2.3111	1.11134e-32	-31.9542	6.52135e-30	-29.1857
AC092384.3	ENSG00000261226.1	2.40355	1.47564e-32	-31.831	8.54513e-30	-29.0683
AC138028.1	ENSG00000182376.2	2.34775	1.85208e-32	-31.7323	1.05857e-29	-28.9753
AC138028.4	ENSG00000260121.1	2.30574	2.91511e-32	-31.5353	1.64479e-29	-28.7839
AC111182.2	ENSG00000287257.1	2.62592	6.60804e-32	-31.1799	3.68127e-29	-28.434
GRIN1	ENSG00000176884.16	2.19949	6.72297e-32	-31.1724	3.69848e-29	-28.432
AL022341.2	ENSG00000262528.2	2.00897	9.58801e-32	-31.0183	5.20949e-29	-28.2832
MIR4722	ENSG00000284585.1	2.29092	1.16737e-31	-30.9328	6.26538e-29	-28.2031
AC138028.6	ENSG00000278341.1	2.30424	1.30688e-31	-30.8838	6.84986e-29	-28.1643
MIR4672	ENSG00000263979.1	2.50131	1.3074e-31	-30.8836	6.84986e-29	-28.1643
AIP	ENSG00000110711.10	2.29002	2.4708e-31	-30.6072	1.27929e-28	-27.893
AC009065.3	ENSG00000260447.1	2.09295	2.67541e-31	-30.5726	1.36913e-28	-27.8636
NELFB	ENSG00000188986.9	2.2387	3.12816e-31	-30.5047	1.58242e-28	-27.8007
AP003419.3	ENSG00000275484.1	2.20975	6.02876e-31	-30.2198	3.01507e-28	-27.5207
SELENOO	ENSG00000073169.14	2.36674	6.89725e-31	-30.1613	3.41065e-28	-27.4672
AP003419.1	ENSG00000256514.1	2.13378	8.26991e-31	-30.0825	4.04399e-28	-27.3932
APRT	ENSG00000198931.11	2.28817	1.10691e-30	-29.9559	5.3533e-28	-27.2714
AC138028.3	ENSG00000259813.1	2.30187	1.24076e-30	-29.9063	5.93543e-28	-27.2265
RNF166	ENSG00000158717.11	2.26549	1.48728e-30	-29.8276	7.03818e-28	-27.1525
CTU2	ENSG00000174177.13	2.23144	1.70762e-30	-29.7676	7.99492e-28	-27.0972
SNAI3	ENSG00000185669.6	2.28722	2.34294e-30	-29.6302	1.0854e-27	-26.9644
PITPNM1	ENSG00000110697.13	2.24686	3.38498e-30	-29.4704	1.5518e-27	-26.8092
AC091729.1	ENSG00000224079.1	2.17171	3.49118e-30	-29.457	1.58399e-27	-26.8002
JMJD8	ENSG00000161999.13	1.98499	5.94934e-30	-29.2255	2.67174e-27	-26.5732
RHOT2	ENSG00000140983.14	1.9627	6.07953e-30	-29.2161	2.70263e-27	-26.5682
TMEM203	ENSG00000187713.7	2.21199	8.02259e-30	-29.0957	3.53074e-27	-26.4521
AP003419.2	ENSG00000274251.1	2.17627	1.05156e-29	-28.9782	4.5821e-27	-26.3389
CLCF1	ENSG00000175505.11	2.13286	1.10214e-29	-28.9578	4.7554e-27	-26.3228
MIR6752	ENSG00000276769.1	2.24886	1.23258e-29	-28.9092	5.26657e-27	-26.2785
RAD9A	ENSG00000172613.8	1.99191	1.30993e-29	-28.8828	5.54328e-27	-26.2562
LRRC26	ENSG00000184709.7	2.22235	1.96422e-29	-28.7068	8.23289e-27	-26.0844
Z92544.1	ENSG00000261659.2	1.94707	2.37325e-29	-28.6247	9.85347e-27	-26.0064
AC009065.5	ENSG00000261123.1	2.06207	2.57315e-29	-28.5895	1.04856e-26	-25.9794
MIR6511B1	ENSG00000284008.1	2.06207	2.57315e-29	-28.5895	1.04856e-26	-25.9794
AL929554.1	ENSG00000261793.1	2.21319	2.92706e-29	-28.5336	1.18184e-26	-25.9274
MIR3621	ENSG00000263697.1	2.22075	4.14596e-29	-28.3824	1.65876e-26	-25.7802
AC009065.2	ENSG00000259933.6	2.05107	4.34815e-29	-28.3617	1.72398e-26	-25.7635
POLD4	ENSG00000175482.9	2.14251	4.81946e-29	-28.317	1.89379e-26	-25.7227
PPP6R2	ENSG00000100239.16	2.13835	5.81281e-29	-28.2356	2.26391e-26	-25.6451
STUB1	ENSG00000103266.11	1.97239	6.14207e-29	-28.2117	2.37116e-26	-25.625
WDR24	ENSG00000127580.17	1.93755	6.68699e-29	-28.1748	2.55908e-26	-25.5919
CDT1	ENSG00000167513.9	2.20689	7.52804e-29	-28.1233	2.85611e-26	-25.5442
RHBDL1	ENSG00000103269.14	1.95619	7.87677e-29	-28.1037	2.96288e-26	-25.5283
GPER1	ENSG00000164850.15	2.14447	8.38499e-29	-28.0765	3.12732e-26	-25.5048
DENND6B	ENSG00000205593.12	2.50098	8.59355e-29	-28.0658	3.17817e-26	-25.4978
AC091729.2	ENSG00000226291.1	2.15504	9.99545e-29	-28.0002	3.66583e-26	-25.4358
TMEM210	ENSG00000185863.8	2.21444	1.06808e-28	-27.9714	3.8848e-26	-25.4106
C20orf204	ENSG00000196421.8	2.389	1.14129e-28	-27.9426	4.11705e-26	-25.3854
TPRN	ENSG00000176058.13	2.15285	2.10035e-28	-27.6777	7.51516e-26	-25.1241
MIR1225	ENSG00000221656.1	2.02631	2.53995e-28	-27.5952	9.01477e-26	-25.045
BX255925.4	ENSG00000288234.1	2.31092	2.64733e-28	-27.5772	9.32072e-26	-25.0306
AL022328.2	ENSG00000273137.1	2.32662	2.935e-28	-27.5324	1.02319e-25	-24.99
SNAI3-AS1	ENSG00000260630.7	2.17507	2.95263e-28	-27.5298	1.02319e-25	-24.99
PIGQ	ENSG00000007541.17	1.98633	2.99509e-28	-27.5236	1.0298e-25	-24.9872
ANAPC2	ENSG00000176248.9	2.14421	3.0631e-28	-27.5138	1.04501e-25	-24.9809
LHPP	ENSG00000107902.14	2.33723	4.02168e-28	-27.3956	1.36149e-25	-24.866
CR559946.1	ENSG00000227484.1	2.52046	4.93136e-28	-27.307	1.65671e-25	-24.7808
BX255925.1	ENSG00000260996.1	2.31013	5.60957e-28	-27.2511	1.87028e-25	-24.7281
LINC02867	ENSG00000260394.2	1.93632	1.09878e-27	-26.9591	3.60876e-25	-24.4426
Z92544.2	ENSG00000279441.1	1.93632	1.09878e-27	-26.9591	3.60876e-25	-24.4426
AP006621.6	ENSG00000288675.1	2.17801	1.87252e-27	-26.7276	6.10441e-25	-24.2144
CR559946.2	ENSG00000279182.1	2.5008	2.20685e-27	-26.6562	7.14144e-25	-24.1462
PIDD1	ENSG00000177595.18	2.15721	2.32001e-27	-26.6345	7.45282e-25	-24.1277
RN7SKP239	ENSG00000201684.1	2.10754	2.82629e-27	-26.5488	9.0134e-25	-24.0451
LINC01786	ENSG00000230415.1	2.02952	4.16363e-27	-26.3805	1.31828e-24	-23.88
UBE2J2	ENSG00000160087.21	1.95221	4.66141e-27	-26.3315	1.46535e-24	-23.8341
AC135782.1	ENSG00000256982.2	2.29181	4.77108e-27	-26.3214	1.48918e-24	-23.8271
AP006621.2	ENSG00000255142.1	2.11954	5.95459e-27	-26.2251	1.8455e-24	-23.7339
SLC39A4	ENSG00000147804.10	2.01055	9.72457e-27	-26.0121	2.99285e-24	-23.5239
SSNA1	ENSG00000176101.12	2.15259	1.02512e-26	-25.9892	3.13304e-24	-23.504
SOX18	ENSG00000203883.7	2.38981	1.0396e-26	-25.9831	3.15538e-24	-23.5009
GATD1	ENSG00000177225.17	2.10215	1.238e-26	-25.9073	3.70642e-24	-23.431
AP006621.5	ENSG00000279672.1	2.10215	1.238e-26	-25.9073	3.70642e-24	-23.431
AP006621.3	ENSG00000255284.2	2.08362	1.45865e-26	-25.836	4.33752e-24	-23.3628
AC020917.4	ENSG00000280332.1	3.15834	1.49625e-26	-25.825	4.41946e-24	-23.3546
NRARP	ENSG00000198435.4	2.27962	1.53954e-26	-25.8126	4.517e-24	-23.3451
MSLN	ENSG00000102854.16	1.90306	1.59668e-26	-25.7968	4.65363e-24	-23.3322
SLC25A22	ENSG00000177542.11	2.0794	1.74391e-26	-25.7585	5.01629e-24	-23.2996
CEND1	ENSG00000184524.6	2.0794	1.74391e-26	-25.7585	5.01629e-24	-23.2996
DVL1	ENSG00000107404.20	1.95537	2.13183e-26	-25.6712	6.09233e-24	-23.2152
AC020917.3	ENSG00000277825.1	3.14222	2.20578e-26	-25.6564	6.263e-24	-23.2032
SEMA4A	ENSG00000196189.13	2.3645	2.56695e-26	-25.5906	7.24176e-24	-23.1402
AC092384.2	ENSG00000259881.1	2.12964	2.61871e-26	-25.5819	7.34074e-24	-23.1343
TAS1R3	ENSG00000169962.5	1.96963	3.42577e-26	-25.4652	9.54229e-24	-23.0203
B3GALT6	ENSG00000176022.7	1.98836	4.63026e-26	-25.3344	1.28162e-23	-22.8922
TRAPPC2L	ENSG00000167515.10	2.13369	7.94661e-26	-25.0998	2.18582e-23	-22.6604
AC111182.1	ENSG00000266998.1	2.39028	9.93164e-26	-25.003	2.71486e-23	-22.5663
Z98883.1	ENSG00000282907.1	1.96604	1.23588e-25	-24.908	3.3496e-23	-22.475
AC021683.3	ENSG00000267665.2	2.72914	1.24059e-25	-24.9064	3.3496e-23	-22.475
SCNN1D	ENSG00000162572.21	1.96236	1.45297e-25	-24.8377	3.8991e-23	-22.409
IQSEC1	ENSG00000144711.16	2.05643	1.53737e-25	-24.8132	4.10059e-23	-22.3872
Y_RNA	ENSG00000200059.1	1.94067	2.16762e-25	-24.664	5.7468e-23	-22.2406
AL031258.1	ENSG00000279136.1	1.92675	2.32546e-25	-24.6335	6.12835e-23	-22.2127
PRPF6	ENSG00000101161.8	2.11699	2.90526e-25	-24.5368	7.61075e-23	-22.1186
MIR662	ENSG00000207579.1	1.91973	3.17828e-25	-24.4978	8.2767e-23	-22.0821
EPS15L1	ENSG00000127527.14	2.47195	3.20782e-25	-24.4938	8.30447e-23	-22.0807
BX255925.2	ENSG00000270259.2	2.19867	3.23122e-25	-24.4906	8.31614e-23	-22.0801
FAM53B-AS1	ENSG00000233334.3	2.64461	5.75711e-25	-24.2398	1.47308e-22	-21.8318
MSLNL	ENSG00000162006.9	1.87083	5.83612e-25	-24.2339	1.48467e-22	-21.8284
MIR6808	ENSG00000284372.1	1.94019	6.64816e-25	-24.1773	1.68153e-22	-21.7743
CD7	ENSG00000173762.8	2.08923	8.65168e-25	-24.0629	2.17577e-22	-21.6624
CDK2AP2	ENSG00000167797.8	2.15476	8.72079e-25	-24.0594	2.18069e-22	-21.6614
MVD	ENSG00000167508.12	2.1375	8.81622e-25	-24.0547	2.1921e-22	-21.6591
RAI1-AS1	ENSG00000237328.1	2.39078	9.49481e-25	-24.0225	2.34757e-22	-21.6294
TSC2	ENSG00000103197.18	1.74286	1.10643e-24	-23.9561	2.72032e-22	-21.5654
MIR4516	ENSG00000265867.1	1.91527	1.13805e-24	-23.9438	2.78253e-22	-21.5556
TALDO1	ENSG00000177156.11	2.01945	1.26823e-24	-23.8968	3.0837e-22	-21.5109
AL022328.1	ENSG00000272836.1	2.22883	1.59642e-24	-23.7969	3.86036e-22	-21.4134
C1QTNF12	ENSG00000184163.3	1.93969	2.03936e-24	-23.6905	4.90448e-22	-21.3094
SDF4	ENSG00000078808.19	1.89053	3.33264e-24	-23.4772	7.97116e-22	-21.0985
ITPKB-AS1	ENSG00000228548.1	2.93361	3.42657e-24	-23.4651	8.15154e-22	-21.0888
SREBF1	ENSG00000072310.17	2.43641	4.78159e-24	-23.3204	1.13139e-21	-20.9464
TNFRSF4	ENSG00000186827.11	1.92814	5.7328e-24	-23.2416	1.3492e-21	-20.8699
INTS11	ENSG00000127054.21	1.87922	9.17514e-24	-23.0374	2.14786e-21	-20.668
CPTP	ENSG00000224051.7	1.90277	9.70243e-24	-23.0131	2.25928e-21	-20.646
TOR4A	ENSG00000198113.3	2.12413	9.82247e-24	-23.0078	2.27519e-21	-20.643
MIR33B	ENSG00000207839.1	2.46199	1.05174e-23	-22.9781	2.4108e-21	-20.6178
MIR6777	ENSG00000274111.1	2.46199	1.05174e-23	-22.9781	2.4108e-21	-20.6178
ITPKB-IT1	ENSG00000228382.1	2.87916	1.28533e-23	-22.891	2.92852e-21	-20.5334
ITPKB	ENSG00000143772.9	2.59647	1.29092e-23	-22.8891	2.92852e-21	-20.5334
CCDC57	ENSG00000176155.19	1.83678	2.04427e-23	-22.6895	4.61376e-21	-20.3359
AL162741.1	ENSG00000260179.1	1.90894	2.18606e-23	-22.6603	4.90859e-21	-20.309
PABPN1L	ENSG00000205022.9	2.06698	2.35162e-23	-22.6286	5.25354e-21	-20.2795
UBQLN4	ENSG00000160803.8	2.31464	4.9111e-23	-22.3088	1.0916e-20	-19.9619
MEX3A	ENSG00000254726.3	2.30788	6.08836e-23	-22.2155	1.34648e-20	-19.8708
AC020917.1	ENSG00000240418.1	2.81386	6.28145e-23	-22.2019	1.38223e-20	-19.8594
SMCR5	ENSG00000226746.2	2.32751	6.75913e-23	-22.1701	1.47262e-20	-19.8319
AC122129.2	ENSG00000264167.1	2.32751	6.75913e-23	-22.1701	1.47262e-20	-19.8319
AC233992.1	ENSG00000254690.1	2.2583	7.27975e-23	-22.1379	1.57824e-20	-19.8018
MIR6726	ENSG00000278073.1	1.87933	7.39661e-23	-22.131	1.59571e-20	-19.797
NHLRC4	ENSG00000257108.2	1.91488	8.61515e-23	-22.0647	1.84953e-20	-19.7329
RAI1	ENSG00000108557.19	2.12777	1.0929e-22	-21.9614	2.33489e-20	-19.6317
GINS2	ENSG00000131153.9	2.27455	1.75342e-22	-21.7561	3.72146e-20	-19.4293
Z97986.1	ENSG00000261691.1	1.99727	1.75884e-22	-21.7548	3.72146e-20	-19.4293
MIR3180-5	ENSG00000264397.1	1.83166	1.90175e-22	-21.7208	4.00459e-20	-19.3974
SECTM1	ENSG00000141574.8	1.97503	2.29021e-22	-21.6401	4.79962e-20	-19.3188
PRR35	ENSG00000161992.6	1.92934	2.4799e-22	-21.6056	5.17253e-20	-19.2863
LTBP3	ENSG00000168056.17	1.97071	2.69606e-22	-21.5693	5.59686e-20	-19.2521
TCEA2	ENSG00000171703.17	2.13249	3.32234e-22	-21.4786	6.8646e-20	-19.1634
HSF1	ENSG00000185122.11	2.18684	3.81297e-22	-21.4187	7.84152e-20	-19.1056
DGAT1	ENSG00000185000.12	2.15457	5.73544e-22	-21.2414	1.17403e-19	-18.9303
AC132872.1	ENSG00000260563.3	2.02739	6.02241e-22	-21.2202	1.22707e-19	-18.9111
LMNA	ENSG00000160789.22	2.21242	6.35486e-22	-21.1969	1.28884e-19	-18.8898
MIR6848	ENSG00000284229.1	2.19031	6.6193e-22	-21.1792	1.33631e-19	-18.8741
LAMTOR2	ENSG00000116586.12	2.29768	7.19739e-22	-21.1428	1.44638e-19	-18.8397
CYBA	ENSG00000051523.11	2.05385	7.78317e-22	-21.1088	1.55699e-19	-18.8077
KLF2	ENSG00000127528.6	2.9615	8.55769e-22	-21.0676	1.70418e-19	-18.7685
RAB11FIP3	ENSG00000090565.17	1.81836	8.91206e-22	-21.05	1.76676e-19	-18.7528
RNU6-236P	ENSG00000200756.1	2.44349	9.28588e-22	-21.0322	1.83261e-19	-18.7369
RN7SL381P	ENSG00000263968.2	2.24003	1.04047e-21	-20.9828	2.04425e-19	-18.6895
LINC01970	ENSG00000265692.1	2.02823	1.05488e-21	-20.9768	2.06334e-19	-18.6854
OGFOD3	ENSG00000181396.13	1.99393	1.11786e-21	-20.9516	2.17686e-19	-18.6622
CAPN15	ENSG00000103326.12	1.93233	1.13992e-21	-20.9431	2.21004e-19	-18.6556
RAB25	ENSG00000132698.15	2.25803	1.19229e-21	-20.9236	2.30144e-19	-18.638
SLC52A2	ENSG00000185803.12	1.98933	1.31946e-21	-20.8796	2.53578e-19	-18.5959
DEAF1	ENSG00000177030.17	1.83334	1.32621e-21	-20.8774	2.53767e-19	-18.5956
PRR33	ENSG00000283787.2	2.08924	1.43797e-21	-20.8423	2.73961e-19	-18.5623
AC233992.2	ENSG00000271698.1	2.01858	1.48301e-21	-20.8289	2.81324e-19	-18.5508
SBNO2	ENSG00000064932.16	1.73675	1.49358e-21	-20.8258	2.82114e-19	-18.5496
RAB26	ENSG00000167964.13	1.75802	1.5477e-21	-20.8103	2.91086e-19	-18.536
AC020911.2	ENSG00000267275.1	2.67982	1.63116e-21	-20.7875	3.05477e-19	-18.515
AL022328.4	ENSG00000273253.2	2.1401	1.75965e-21	-20.7546	3.28145e-19	-18.4839
IL2RB	ENSG00000100385.14	2.36111	2.05971e-21	-20.6862	3.8248e-19	-18.4174
ENG	ENSG00000106991.14	1.97106	2.54479e-21	-20.5943	4.70573e-19	-18.3274
CHTF18	ENSG00000127586.17	1.81532	2.71494e-21	-20.5662	4.99934e-19	-18.3011
GMEB2	ENSG00000101216.11	1.99472	3.43418e-21	-20.4642	6.27129e-19	-18.2026
FBXL6	ENSG00000182325.11	1.99472	3.43418e-21	-20.4642	6.27129e-19	-18.2026
NTHL1	ENSG00000065057.9	1.74628	4.02298e-21	-20.3955	7.31618e-19	-18.1357
GET4	ENSG00000239857.7	1.88363	4.14389e-21	-20.3826	7.50504e-19	-18.1246
AURKAIP1	ENSG00000175756.13	1.86872	4.31497e-21	-20.365	7.78287e-19	-18.1089
ACSF3	ENSG00000176715.17	1.92298	4.79184e-21	-20.3195	8.6077e-19	-18.0651
TMEM249	ENSG00000261587.2	1.99994	5.09563e-21	-20.2928	9.11621e-19	-18.0402
CCNL2	ENSG00000221978.12	1.89085	5.35874e-21	-20.2709	9.5481e-19	-18.0201
NDUFB4P8	ENSG00000223663.2	1.87561	5.59952e-21	-20.2518	9.93688e-19	-18.0027
ZC3H18	ENSG00000158545.16	1.90246	5.93465e-21	-20.2266	1.04893e-18	-17.9793
AC135782.3	ENSG00000261546.1	2.10041	6.40595e-21	-20.1934	1.1277e-18	-17.9478
ACAP3	ENSG00000131584.19	1.76324	8.24055e-21	-20.084	1.44489e-18	-17.8402
AP001059.1	ENSG00000275799.1	2.68144	9.46795e-21	-20.0237	1.64697e-18	-17.7833
AP001059.2	ENSG00000278158.1	2.68144	9.46795e-21	-20.0237	1.64697e-18	-17.7833
AC008667.1	ENSG00000249526.1	2.3525	1.1619e-20	-19.9348	2.0132e-18	-17.6961
CUX1	ENSG00000257923.12	1.86653	1.32127e-20	-19.879	2.28036e-18	-17.642
LSP1	ENSG00000130592.17	1.90526	1.56184e-20	-19.8064	2.68501e-18	-17.5711
ICOSLG	ENSG00000160223.17	2.65739	1.65918e-20	-19.7801	2.84126e-18	-17.5465
AC084125.1	ENSG00000254578.1	1.85452	2.05995e-20	-19.6861	3.5139e-18	-17.4542
MIR3176	ENSG00000266235.1	1.95728	2.22977e-20	-19.6517	3.78889e-18	-17.4215
CLASRP	ENSG00000104859.15	2.22479	2.55468e-20	-19.5927	4.32429e-18	-17.3641
AL022328.3	ENSG00000273188.1	2.11265	2.84521e-20	-19.5459	4.79761e-18	-17.319
SCRT1	ENSG00000261678.3	2.03378	3.04947e-20	-19.5158	5.12242e-18	-17.2905
TNFRSF18	ENSG00000186891.14	1.84261	3.19667e-20	-19.4953	5.34926e-18	-17.2717
CSNK1E	ENSG00000213923.13	2.48986	3.23057e-20	-19.4907	5.38551e-18	-17.2688
TEX22	ENSG00000226174.7	1.8207	4.34788e-20	-19.3617	7.22075e-18	-17.1414
SNORD60	ENSG00000206630.1	1.76895	4.38565e-20	-19.358	7.22893e-18	-17.1409
AC009065.9	ENSG00000281010.1	1.76895	4.38565e-20	-19.358	7.22893e-18	-17.1409
CYHR1	ENSG00000187954.13	1.78127	4.41314e-20	-19.3553	7.2471e-18	-17.1398
SNHG19	ENSG00000260260.1	1.76541	5.02519e-20	-19.2988	8.22151e-18	-17.085
AC132938.2	ENSG00000264812.1	1.9969	5.68735e-20	-19.2451	9.27038e-18	-17.0329
AL135927.1	ENSG00000252236.1	2.26127	7.14999e-20	-19.1457	1.16115e-17	-16.9351
AP001362.1	ENSG00000279093.1	1.93839	7.40847e-20	-19.1303	1.1987e-17	-16.9213
MXRA8	ENSG00000162576.17	1.76688	7.63347e-20	-19.1173	1.22842e-17	-16.9107
TMEM235	ENSG00000204278.12	2.23425	7.64796e-20	-19.1165	1.22842e-17	-16.9107
KIFC2	ENSG00000167702.13	1.82926	8.62848e-20	-19.0641	1.38087e-17	-16.8598
AC020917.2	ENSG00000267703.1	2.55013	8.73991e-20	-19.0585	1.3911e-17	-16.8566
GNG13	ENSG00000127588.5	1.81519	8.75561e-20	-19.0577	1.3911e-17	-16.8566
DNMT3L	ENSG00000142182.9	2.51505	8.84225e-20	-19.0534	1.39981e-17	-16.8539
AC005072.1	ENSG00000272219.1	2.83312	9.36575e-20	-19.0285	1.47737e-17	-16.8305
UTS2R	ENSG00000181408.4	1.9428	1.10836e-19	-18.9553	1.74211e-17	-16.7589
TRAF7	ENSG00000131653.13	1.69717	1.14427e-19	-18.9415	1.79215e-17	-16.7466
TRABD	ENSG00000170638.10	2.00832	1.25099e-19	-18.9027	1.95235e-17	-16.7094
CXXC5	ENSG00000171604.12	2.31882	1.26041e-19	-18.8995	1.9601e-17	-16.7077
MHENCR	ENSG00000232442.1	2.04245	1.3804e-19	-18.86	2.13913e-17	-16.6698
AC132938.1	ENSG00000260011.2	1.96683	1.52616e-19	-18.8164	2.35672e-17	-16.6277
RPUSD1	ENSG00000007376.8	1.7736	1.53618e-19	-18.8136	2.36389e-17	-16.6264
TONSL-AS1	ENSG00000232600.3	1.78271	1.77148e-19	-18.7517	2.71647e-17	-16.566
RNU6-2	ENSG00000207357.1	1.96188	1.79472e-19	-18.746	2.74255e-17	-16.5618
DNMT3L-AS1	ENSG00000232010.1	2.55388	1.84947e-19	-18.733	2.81202e-17	-16.551
ZNF512B	ENSG00000196700.9	2.01431	1.85295e-19	-18.7321	2.81202e-17	-16.551
AC126696.3	ENSG00000260498.6	2.15112	2.18309e-19	-18.6609	3.30165e-17	-16.4813
Y_RNA	ENSG00000201239.1	2.02595	2.31242e-19	-18.6359	3.48526e-17	-16.4578
PACS2	ENSG00000179364.14	1.70171	2.33508e-19	-18.6317	3.5074e-17	-16.455
FAM89B	ENSG00000176973.8	1.9015	2.58044e-19	-18.5883	3.84966e-17	-16.4146
TMEM259	ENSG00000182087.14	1.9015	2.58044e-19	-18.5883	3.84966e-17	-16.4146
LRRC45	ENSG00000169683.8	1.8261	2.63455e-19	-18.5793	3.91711e-17	-16.407
MIR7847	ENSG00000284594.1	2.0205	2.74203e-19	-18.5619	4.06319e-17	-16.3911
MAD1L1	ENSG00000002822.15	1.31337	3.13439e-19	-18.5038	4.629e-17	-16.3345
AC132872.5	ENSG00000287737.1	1.94225	3.40905e-19	-18.4674	5.01043e-17	-16.3001
SAMD10	ENSG00000130590.14	2.03246	3.41543e-19	-18.4666	5.01043e-17	-16.3001
ZNRD2	ENSG00000173465.8	1.89243	3.50362e-19	-18.4555	5.12273e-17	-16.2905
SCYL1	ENSG00000142186.17	1.87557	3.66171e-19	-18.4363	5.33615e-17	-16.2728
PSD2-AS1	ENSG00000249131.2	2.33359	3.68483e-19	-18.4336	5.35212e-17	-16.2715
AC069288.1	ENSG00000286192.1	1.30841	4.05909e-19	-18.3916	5.87633e-17	-16.2309
ZNRD2-AS1	ENSG00000260233.3	1.88791	4.07884e-19	-18.3895	5.88556e-17	-16.2302
CNN2	ENSG00000064666.15	1.91395	4.99001e-19	-18.3019	7.1768e-17	-16.1441
SLC9A3R2	ENSG00000065054.14	1.65893	5.14888e-19	-18.2883	7.38117e-17	-16.1319
FOXH1	ENSG00000160973.8	1.80597	5.36758e-19	-18.2702	7.66971e-17	-16.1152
RAC3	ENSG00000169750.9	1.86238	5.72913e-19	-18.2419	8.15984e-17	-16.0883
TMEM184B	ENSG00000198792.13	2.23468	5.93415e-19	-18.2266	8.42458e-17	-16.0745
SUN1	ENSG00000164828.18	1.65265	6.58148e-19	-18.1817	9.31354e-17	-16.0309
AL355803.1	ENSG00000237371.1	2.11246	6.68141e-19	-18.1751	9.39453e-17	-16.0271
AC126696.1	ENSG00000260177.1	2.11246	6.68141e-19	-18.1751	9.39453e-17	-16.0271
MICAL3	ENSG00000243156.9	1.97217	6.99997e-19	-18.1549	9.81111e-17	-16.0083
PAXX	ENSG00000148362.11	1.88237	8.31368e-19	-18.0802	1.16154e-16	-15.935
FNDC11	ENSG00000125531.7	2.05931	9.17497e-19	-18.0374	1.27782e-16	-15.8935
GLIS2-AS1	ENSG00000262686.1	2.0998	9.62626e-19	-18.0165	1.33644e-16	-15.8741
PTGDS	ENSG00000107317.13	1.8611	1.00291e-18	-17.9987	1.38799e-16	-15.8576
EHBP1L1	ENSG00000173442.13	1.87329	1.12313e-18	-17.9496	1.54949e-16	-15.8098
PUSL1	ENSG00000169972.12	1.7194	1.13967e-18	-17.9432	1.5674e-16	-15.8048
AL121829.2	ENSG00000275812.1	2.09352	1.15383e-18	-17.9379	1.58193e-16	-15.8008
SLC25A44	ENSG00000160785.13	2.11501	1.16746e-18	-17.9328	1.59565e-16	-15.7971
MIR6893	ENSG00000276598.1	1.74329	1.1971e-18	-17.9219	1.63109e-16	-15.7875
AC113361.1	ENSG00000272255.1	2.43547	1.31822e-18	-17.88	1.79058e-16	-15.747
LCNL1	ENSG00000214402.7	1.85227	1.34736e-18	-17.8705	1.82453e-16	-15.7388
AC073957.3	ENSG00000273151.1	1.83638	1.38116e-18	-17.8598	1.86457e-16	-15.7294
CCDC187	ENSG00000260220.7	2.10855	1.40252e-18	-17.8531	1.88761e-16	-15.7241
AC011558.1	ENSG00000279753.1	1.9267	1.68484e-18	-17.7734	2.26067e-16	-15.6458
AC132938.4	ENSG00000278964.1	1.8767	1.69317e-18	-17.7713	2.26494e-16	-15.6449
RNA5SP296	ENSG00000222455.1	2.01747	1.75213e-18	-17.7564	2.33671e-16	-15.6314
RN7SL219P	ENSG00000265386.2	1.6339	2.07689e-18	-17.6826	2.76144e-16	-15.5589
AL807752.7	ENSG00000284341.1	1.83913	2.08911e-18	-17.68	2.76933e-16	-15.5576
IQCE	ENSG00000106012.18	1.78005	2.16138e-18	-17.6653	2.85653e-16	-15.5442
TEX19	ENSG00000182459.5	1.86754	2.284e-18	-17.6413	3.00954e-16	-15.5215
Z82188.2	ENSG00000235237.1	2.29022	2.29635e-18	-17.639	3.01679e-16	-15.5205
CORO7	ENSG00000262246.6	1.95138	2.34584e-18	-17.6297	3.07263e-16	-15.5125
PPP1R16A	ENSG00000160972.9	1.74966	2.42291e-18	-17.6157	3.16416e-16	-15.4997
IGFBP4	ENSG00000141753.7	2.20207	2.7948e-18	-17.5536	3.63902e-16	-15.439
AC012676.1	ENSG00000262712.1	2.06248	2.81553e-18	-17.5504	3.6552e-16	-15.4371
AC005606.1	ENSG00000260107.1	1.62456	2.97412e-18	-17.5266	3.84934e-16	-15.4146
AC051649.1	ENSG00000249086.1	1.96179	2.98256e-18	-17.5254	3.84934e-16	-15.4146
ADCK5	ENSG00000173137.12	1.7961	3.28358e-18	-17.4837	4.22544e-16	-15.3741
CENPX	ENSG00000169689.15	1.77786	3.76705e-18	-17.424	4.83346e-16	-15.3157
CXXC5-AS1	ENSG00000250635.1	2.35784	3.88726e-18	-17.4104	4.97321e-16	-15.3034
HEXD	ENSG00000169660.17	1.91617	4.03935e-18	-17.3937	5.15281e-16	-15.288
C16orf74	ENSG00000154102.11	1.95121	4.1162e-18	-17.3855	5.20365e-16	-15.2837
ABCA7	ENSG00000064687.13	1.84939	4.1265e-18	-17.3844	5.20365e-16	-15.2837
TMEM80	ENSG00000177042.14	1.84939	4.1265e-18	-17.3844	5.20365e-16	-15.2837
RPLP2	ENSG00000177600.9	1.84939	4.1265e-18	-17.3844	5.20365e-16	-15.2837
DPP7	ENSG00000176978.14	1.83314	4.22362e-18	-17.3743	5.3109e-16	-15.2748
ASPSCR1	ENSG00000169696.16	1.63692	4.27772e-18	-17.3688	5.34992e-16	-15.2717
TONSL	ENSG00000160949.17	1.69543	4.27896e-18	-17.3687	5.34992e-16	-15.2717
STUM	ENSG00000203685.10	2.64622	4.30854e-18	-17.3657	5.37164e-16	-15.2699
SRMS	ENSG00000125508.3	2.04418	4.75691e-18	-17.3227	5.91388e-16	-15.2281
AP006621.4	ENSG00000269915.1	1.78379	4.98367e-18	-17.3025	6.17835e-16	-15.2091
MIR6727	ENSG00000283712.1	1.70325	5.047e-18	-17.297	6.23929e-16	-15.2049
TK1	ENSG00000167900.12	2.08507	5.06495e-18	-17.2954	6.24394e-16	-15.2045
HEXD-IT1	ENSG00000279066.1	1.96177	5.23393e-18	-17.2812	6.43422e-16	-15.1915
CLIC3	ENSG00000169583.13	1.84039	5.5271e-18	-17.2575	6.7757e-16	-15.169
AFMID	ENSG00000183077.15	2.07864	6.05788e-18	-17.2177	7.40576e-16	-15.1304
CASKIN1	ENSG00000167971.16	1.68488	6.26047e-18	-17.2034	7.63223e-16	-15.1173
GLIS2	ENSG00000126603.9	2.0321	6.71837e-18	-17.1727	8.16783e-16	-15.0879
CORO7-PAM16	ENSG00000103426.12	1.88274	6.73785e-18	-17.1715	8.16895e-16	-15.0878
CABP2	ENSG00000167791.14	1.89633	7.48583e-18	-17.1258	9.02607e-16	-15.0445
MIR5587	ENSG00000266124.1	1.89633	7.48583e-18	-17.1258	9.02607e-16	-15.0445
UAP1L1	ENSG00000197355.11	1.80042	7.55727e-18	-17.1216	9.08731e-16	-15.0416
AP000769.1	ENSG00000173727.12	1.96722	7.81026e-18	-17.1073	9.36592e-16	-15.0284
BRAT1	ENSG00000106009.16	1.87794	7.83439e-18	-17.106	9.36933e-16	-15.0283
CPSF1	ENSG00000071894.17	1.74082	8.36939e-18	-17.0773	9.98202e-16	-15.0008
MRPL20-AS1	ENSG00000224870.7	1.8113	8.6422e-18	-17.0634	1.02795e-15	-14.988
BIRC5	ENSG00000089685.15	2.0872	8.86586e-18	-17.0523	1.05172e-15	-14.9781
GRIN3B	ENSG00000116032.5	1.85563	9.42107e-18	-17.0259	1.11457e-15	-14.9529
PAM16	ENSG00000217930.8	2.02012	9.45597e-18	-17.0243	1.1157e-15	-14.9525
AC015660.4	ENSG00000279846.1	2.9613	9.51667e-18	-17.0215	1.11986e-15	-14.9508
ZNF598	ENSG00000167962.14	1.59384	9.6225e-18	-17.0167	1.12629e-15	-14.9483
NPW	ENSG00000183971.10	1.59384	9.6225e-18	-17.0167	1.12629e-15	-14.9483
AP001107.7	ENSG00000254762.1	1.97848	9.88721e-18	-17.0049	1.15421e-15	-14.9377
SYNGR3	ENSG00000127561.15	1.6084	1.24794e-17	-16.9038	1.45296e-15	-14.8377
STK11	ENSG00000118046.16	1.66401	1.32532e-17	-16.8777	1.53898e-15	-14.8128
AL020993.1	ENSG00000235246.1	2.24654	1.37932e-17	-16.8603	1.59328e-15	-14.7977
RN7SL704P	ENSG00000241693.2	2.24654	1.37932e-17	-16.8603	1.59328e-15	-14.7977
AC005606.2	ENSG00000261790.2	1.61439	1.50316e-17	-16.823	1.73179e-15	-14.7615
DCXR-DT	ENSG00000264569.1	1.83253	1.9553e-17	-16.7088	2.24681e-15	-14.6484
AP000769.2	ENSG00000270117.1	1.89948	1.97487e-17	-16.7045	2.26339e-15	-14.6452
VPS28	ENSG00000160948.14	1.67521	2.12028e-17	-16.6736	2.42373e-15	-14.6155
AC069271.1	ENSG00000231362.1	2.45159	2.12746e-17	-16.6721	2.42563e-15	-14.6152
C1orf159	ENSG00000131591.18	1.62686	2.1723e-17	-16.6631	2.47036e-15	-14.6072
AP001107.2	ENSG00000254452.1	1.9141	2.18021e-17	-16.6615	2.47297e-15	-14.6068
AIRE	ENSG00000160224.17	2.28523	2.20214e-17	-16.6572	2.49142e-15	-14.6036
SYNGR2	ENSG00000108639.8	2.0761	2.22076e-17	-16.6535	2.50605e-15	-14.601
AP000769.3	ENSG00000274072.1	1.89441	2.30142e-17	-16.638	2.59042e-15	-14.5866
CNIH2	ENSG00000174871.11	1.9089	2.54569e-17	-16.5942	2.84354e-15	-14.5461
RAB1B	ENSG00000174903.16	1.9089	2.54569e-17	-16.5942	2.84354e-15	-14.5461
AP001107.1	ENSG00000245156.1	1.9089	2.54569e-17	-16.5942	2.84354e-15	-14.5461
SNORA52	ENSG00000199785.1	1.8234	2.60773e-17	-16.5837	2.90548e-15	-14.5368
MRPL20	ENSG00000242485.6	1.79191	2.64786e-17	-16.5771	2.94274e-15	-14.5312
GNPTG	ENSG00000090581.10	1.70641	2.7185e-17	-16.5657	3.01363e-15	-14.5209
AP000769.5	ENSG00000278217.1	1.88432	3.11913e-17	-16.506	3.44907e-15	-14.4623
AC010335.1	ENSG00000268199.2	2.18508	3.21412e-17	-16.4929	3.5452e-15	-14.4504
TTLL10	ENSG00000162571.14	1.67563	3.23218e-17	-16.4905	3.5562e-15	-14.449
RELB	ENSG00000104856.14	2.13233	3.3185e-17	-16.4791	3.64207e-15	-14.4387
AC004528.2	ENSG00000274177.1	1.8479	3.34497e-17	-16.4756	3.662e-15	-14.4363
Metazoa_SRP	ENSG00000277385.1	2.32828	3.41027e-17	-16.4672	3.72422e-15	-14.429
TNNT3	ENSG00000130595.19	1.75446	3.43081e-17	-16.4646	3.73737e-15	-14.4274
LINC01150	ENSG00000229671.3	1.7686	3.47351e-17	-16.4592	3.77454e-15	-14.4231
AC084125.2	ENSG00000255182.2	1.72372	3.75185e-17	-16.4258	4.06696e-15	-14.3907
AC012676.5	ENSG00000280063.1	2.05638	3.77394e-17	-16.4232	4.08087e-15	-14.3892
H3-3B	ENSG00000132475.10	1.99106	3.84393e-17	-16.4152	4.14636e-15	-14.3823
PANX2	ENSG00000073150.14	1.9288	4.19995e-17	-16.3768	4.51932e-15	-14.3449
MIR939	ENSG00000284310.1	1.8053	4.60622e-17	-16.3367	4.94439e-15	-14.3059
AC132938.3	ENSG00000265458.2	2.00366	4.83315e-17	-16.3158	5.17535e-15	-14.2861
MALAT1	ENSG00000251562.8	1.86931	4.89704e-17	-16.3101	5.23104e-15	-14.2814
TPTEP2-CSNK1E	ENSG00000283900.1	2.04338	5.34884e-17	-16.2717	5.69982e-15	-14.2441
KLC2	ENSG00000174996.12	1.93934	5.37394e-17	-16.2697	5.71273e-15	-14.2432
ITGB4	ENSG00000132470.14	1.88317	5.46827e-17	-16.2622	5.77118e-15	-14.2387
YIF1A	ENSG00000174851.16	1.88317	5.46827e-17	-16.2622	5.77118e-15	-14.2387
TMEM151A	ENSG00000179292.5	1.88317	5.46827e-17	-16.2622	5.77118e-15	-14.2387
AC233992.3	ENSG00000272115.1	1.72483	5.7137e-17	-16.2431	6.01579e-15	-14.2207
KDM2B-DT	ENSG00000256742.1	2.3663	6.3804e-17	-16.1952	6.70171e-15	-14.1738
AC131934.1	ENSG00000255158.1	1.84147	6.77671e-17	-16.169	7.10103e-15	-14.1487
AC008395.1	ENSG00000268051.1	2.84581	6.8836e-17	-16.1622	7.19589e-15	-14.1429
EPS8L2	ENSG00000177106.16	1.69202	6.91239e-17	-16.1604	7.20887e-15	-14.1421
DRD4	ENSG00000069696.7	1.80776	6.98676e-17	-16.1557	7.26921e-15	-14.1385
VASN	ENSG00000168140.5	1.98551	7.96376e-17	-16.0989	8.26616e-15	-14.0827
AP001107.8	ENSG00000254855.1	1.94461	8.04601e-17	-16.0944	8.33188e-15	-14.0793
AP000759.1	ENSG00000255320.1	1.96167	8.72351e-17	-16.0593	9.01224e-15	-14.0452
AL031709.1	ENSG00000260425.1	1.69653	9.27551e-17	-16.0327	9.56007e-15	-14.0195
AGRN	ENSG00000188157.15	1.58474	9.95266e-17	-16.0021	1.0219e-14	-13.9906
H3P25	ENSG00000275506.1	2.34612	9.96124e-17	-16.0017	1.0219e-14	-13.9906
SEC16A	ENSG00000148396.18	1.69268	1.05364e-16	-15.9773	1.07839e-14	-13.9672
AC010536.2	ENSG00000260671.2	2.01772	1.06256e-16	-15.9736	1.085e-14	-13.9646
RNU6-1004P	ENSG00000252393.1	2.37648	1.08468e-16	-15.9647	1.10502e-14	-13.9566
KLHDC4	ENSG00000104731.14	1.83976	1.18615e-16	-15.9259	1.2056e-14	-13.9188
TSR3	ENSG00000007520.4	1.71392	1.28719e-16	-15.8904	1.30528e-14	-13.8843
PDPK1	ENSG00000140992.19	2.03169	1.32529e-16	-15.8777	1.34082e-14	-13.8726
ABCA2	ENSG00000107331.17	1.74082	1.35716e-16	-15.8674	1.36993e-14	-13.8633
AL139287.1	ENSG00000240731.1	1.65811	1.39801e-16	-15.8545	1.40552e-14	-13.8522
CRACR2B	ENSG00000177685.17	1.76978	1.39881e-16	-15.8542	1.40552e-14	-13.8522
UCKL1	ENSG00000198276.16	1.94432	1.41267e-16	-15.85	1.41621e-14	-13.8489
AL360268.2	ENSG00000230848.1	2.17815	1.43589e-16	-15.8429	1.43621e-14	-13.8428
AC010335.2	ENSG00000279262.1	2.12399	1.46981e-16	-15.8327	1.46349e-14	-13.8346
AC010335.3	ENSG00000280121.1	2.12399	1.46981e-16	-15.8327	1.46349e-14	-13.8346
AC004678.1	ENSG00000275468.1	2.00507	1.48948e-16	-15.827	1.47973e-14	-13.8298
PACS1	ENSG00000175115.13	1.64354	1.49513e-16	-15.8253	1.482e-14	-13.8292
AC015660.5	ENSG00000286893.1	2.79136	1.75177e-16	-15.7565	1.73248e-14	-13.7613
PARP10	ENSG00000178685.14	1.73248	1.76917e-16	-15.7522	1.74577e-14	-13.758
AC004528.1	ENSG00000266990.1	1.84294	1.79482e-16	-15.746	1.76711e-14	-13.7527
ENTPD2	ENSG00000054179.12	1.80818	1.85176e-16	-15.7324	1.81911e-14	-13.7401
AC015660.3	ENSG00000274294.1	2.84262	1.93694e-16	-15.7129	1.89585e-14	-13.7222
MIR4738	ENSG00000283853.1	1.97371	1.9428e-16	-15.7116	1.89585e-14	-13.7222
AC132938.6	ENSG00000287193.1	1.97371	1.9428e-16	-15.7116	1.89585e-14	-13.7222
ELL	ENSG00000105656.13	1.85636	2.0234e-16	-15.6939	1.97013e-14	-13.7055
AC087645.1	ENSG00000267624.1	2.06158	2.0339e-16	-15.6917	1.97598e-14	-13.7042
MAN1B1	ENSG00000177239.15	1.6856	2.07001e-16	-15.684	2.00663e-14	-13.6975
AC018695.6	ENSG00000275393.1	2.08472	2.09099e-16	-15.6796	2.02033e-14	-13.6946
NPDC1	ENSG00000107281.10	1.75668	2.1025e-16	-15.6773	2.02033e-14	-13.6946
AP006621.1	ENSG00000255108.1	1.75668	2.1025e-16	-15.6773	2.02033e-14	-13.6946
AC137723.1	ENSG00000279372.1	1.75668	2.1025e-16	-15.6773	2.02033e-14	-13.6946
MIR3178	ENSG00000266232.1	2.13487	2.13214e-16	-15.6712	2.04033e-14	-13.6903
AL928654.1	ENSG00000251602.7	1.80349	2.13259e-16	-15.6711	2.04033e-14	-13.6903
MIR4298	ENSG00000264493.1	1.87033	2.27023e-16	-15.6439	2.16731e-14	-13.6641
MIR7850	ENSG00000277904.1	2.24528	2.27895e-16	-15.6423	2.17093e-14	-13.6634
DCXR	ENSG00000169738.8	1.75233	2.40583e-16	-15.6187	2.27211e-14	-13.6436
LCN12	ENSG00000184925.12	1.75233	2.40583e-16	-15.6187	2.27211e-14	-13.6436
MIR6849	ENSG00000283770.1	1.75233	2.40583e-16	-15.6187	2.27211e-14	-13.6436
MIR1234	ENSG00000284139.1	1.75233	2.40583e-16	-15.6187	2.27211e-14	-13.6436
AXIN1	ENSG00000103126.15	1.78271	2.45459e-16	-15.61	2.30826e-14	-13.6367
CSNK1D	ENSG00000141551.14	1.78271	2.45459e-16	-15.61	2.30826e-14	-13.6367
CYBC1	ENSG00000178927.18	1.94402	2.48057e-16	-15.6054	2.32772e-14	-13.6331
AC015660.1	ENSG00000259341.2	2.82376	2.65282e-16	-15.5763	2.48281e-14	-13.6051
AP001107.4	ENSG00000254461.1	1.9215	2.65713e-16	-15.5756	2.48281e-14	-13.6051
C9orf139	ENSG00000180539.8	1.74801	2.75144e-16	-15.5604	2.56549e-14	-13.5908
AC132938.5	ENSG00000279744.1	1.98008	2.8959e-16	-15.5382	2.69447e-14	-13.5695
GNG7	ENSG00000176533.13	1.63635	2.90489e-16	-15.5369	2.69713e-14	-13.5691
C1QTNF6	ENSG00000133466.14	2.20447	2.93731e-16	-15.532	2.7215e-14	-13.5652
C19orf44	ENSG00000105072.9	2.29687	2.94604e-16	-15.5308	2.72385e-14	-13.5648
ATP6V0C	ENSG00000185883.12	2.0705	2.98805e-16	-15.5246	2.75113e-14	-13.5605
AC093525.8	ENSG00000279520.1	2.0705	2.98805e-16	-15.5246	2.75113e-14	-13.5605
HCG25	ENSG00000232940.6	1.17753	3.06093e-16	-15.5141	2.80649e-14	-13.5518
AL645940.1	ENSG00000272217.1	1.17753	3.06093e-16	-15.5141	2.80649e-14	-13.5518
CEMP1	ENSG00000205923.3	2.1196	3.0924e-16	-15.5097	2.82945e-14	-13.5483
INPP5E	ENSG00000148384.14	1.74369	3.14505e-16	-15.5024	2.87165e-14	-13.5419
TTLL10-AS1	ENSG00000205231.1	1.6862	3.15617e-16	-15.5008	2.87488e-14	-13.5414
PTK6	ENSG00000101213.7	1.95563	3.16165e-16	-15.5001	2.87488e-14	-13.5414
CD248	ENSG00000174807.4	1.82324	3.2017e-16	-15.4946	2.9053e-14	-13.5368
USP5	ENSG00000111667.14	1.69879	3.28504e-16	-15.4835	2.97478e-14	-13.5265
LINC02736	ENSG00000279243.3	1.87422	3.42622e-16	-15.4652	3.09626e-14	-13.5092
IL17C	ENSG00000124391.5	1.85478	3.54484e-16	-15.4504	3.1969e-14	-13.4953
AMDHD2	ENSG00000162066.16	2.06344	3.56639e-16	-15.4478	3.2032e-14	-13.4944
AC093525.1	ENSG00000259784.1	2.06344	3.56639e-16	-15.4478	3.2032e-14	-13.4944
ARHGAP45	ENSG00000180448.10	1.73939	3.59308e-16	-15.4445	3.2206e-14	-13.4921
Y_RNA	ENSG00000201075.2	2.80514	3.61872e-16	-15.4414	3.23699e-14	-13.4899
AP001063.1	ENSG00000260256.1	2.1384	3.72473e-16	-15.4289	3.32506e-14	-13.4782
C17orf99	ENSG00000187997.11	2.01312	3.87949e-16	-15.4112	3.4562e-14	-13.4614
CCDC88C	ENSG00000015133.19	1.86892	3.97964e-16	-15.4002	3.53826e-14	-13.4512
HELZ2	ENSG00000130589.16	1.9266	3.98821e-16	-15.3992	3.53873e-14	-13.4512
GFER	ENSG00000127554.13	1.56719	4.08099e-16	-15.3892	3.60718e-14	-13.4428
EIF5AP2	ENSG00000267679.1	2.03422	4.08175e-16	-15.3892	3.60718e-14	-13.4428
AL928654.2	ENSG00000257270.1	1.84964	4.10698e-16	-15.3865	3.6222e-14	-13.441
TBC1D24	ENSG00000162065.14	2.05642	4.25231e-16	-15.3714	3.73488e-14	-13.4277
AC093525.2	ENSG00000260272.1	2.05642	4.25231e-16	-15.3714	3.73488e-14	-13.4277
AP001107.3	ENSG00000254458.1	1.81349	4.26019e-16	-15.3706	3.73488e-14	-13.4277
ISYNA1	ENSG00000105655.19	2.07981	4.38272e-16	-15.3583	3.83467e-14	-13.4163
AP000769.6	ENSG00000286756.1	1.86365	4.61925e-16	-15.3354	4.0336e-14	-13.3943
AL807752.6	ENSG00000279073.3	1.73083	4.68237e-16	-15.3295	4.08061e-14	-13.3893
VPS52	ENSG00000223501.9	1.16852	4.7619e-16	-15.3222	4.14173e-14	-13.3828
WDR18	ENSG00000065268.11	1.79181	4.92998e-16	-15.3072	4.27945e-14	-13.3686
AC092068.1	ENSG00000267214.1	2.20986	5.1029e-16	-15.2922	4.42084e-14	-13.3545
AC004466.2	ENSG00000274737.1	2.097	5.35567e-16	-15.2712	4.6307e-14	-13.3344
PFKL	ENSG00000141959.17	2.15011	5.38682e-16	-15.2687	4.64851e-14	-13.3327
MIR200B	ENSG00000207730.3	1.69552	5.69093e-16	-15.2448	4.90132e-14	-13.3097
IGLJ4	ENSG00000211680.2	2.96121	6.03326e-16	-15.2194	5.1759e-14	-13.286
IGLC4	ENSG00000254029.1	2.96121	6.03326e-16	-15.2194	5.1759e-14	-13.286
RN7SL121P	ENSG00000263974.2	2.29517	6.26766e-16	-15.2029	5.36653e-14	-13.2703
GPS1	ENSG00000169727.12	1.76648	6.46191e-16	-15.1896	5.51789e-14	-13.2582
HTATSF1P1	ENSG00000223457.1	1.16709	6.46952e-16	-15.1891	5.51789e-14	-13.2582
AP001062.1	ENSG00000184441.4	2.14207	6.50625e-16	-15.1867	5.5278e-14	-13.2574
AP001062.3	ENSG00000241728.5	2.14207	6.50625e-16	-15.1867	5.5278e-14	-13.2574
PPDPF	ENSG00000125534.10	1.96783	7.0562e-16	-15.1514	5.9835e-14	-13.223
SLC29A2	ENSG00000174669.12	1.84793	7.19403e-16	-15.143	6.08864e-14	-13.2155
BAIAP3	ENSG00000007516.14	1.68744	7.33865e-16	-15.1344	6.19912e-14	-13.2077
RFNG	ENSG00000169733.12	1.77772	7.47103e-16	-15.1266	6.29885e-14	-13.2007
BOP1	ENSG00000261236.8	1.98712	7.57576e-16	-15.1206	6.37494e-14	-13.1955
AC004466.1	ENSG00000268069.2	2.10737	7.81525e-16	-15.1071	6.55142e-14	-13.1837
AC073592.3	ENSG00000279071.1	2.10737	7.81525e-16	-15.1071	6.55142e-14	-13.1837
AP001062.2	ENSG00000232969.1	2.13408	7.84875e-16	-15.1052	6.56698e-14	-13.1826
MIR200A	ENSG00000207607.3	1.68341	8.32765e-16	-15.0795	6.94341e-14	-13.1584
FUT7	ENSG00000180549.8	1.7423	8.33019e-16	-15.0793	6.94341e-14	-13.1584
IGLJ1	ENSG00000211674.2	2.93884	8.47891e-16	-15.0717	6.98796e-14	-13.1556
IGLC1	ENSG00000211675.2	2.93884	8.47891e-16	-15.0717	6.98796e-14	-13.1556
IGLJ2	ENSG00000211676.2	2.93884	8.47891e-16	-15.0717	6.98796e-14	-13.1556
IGLC2	ENSG00000211677.2	2.93884	8.47891e-16	-15.0717	6.98796e-14	-13.1556
IGLJ3	ENSG00000211678.2	2.93884	8.47891e-16	-15.0717	6.98796e-14	-13.1556
IGLC3	ENSG00000211679.2	2.93884	8.47891e-16	-15.0717	6.98796e-14	-13.1556
LINC01342	ENSG00000223823.1	1.6399	9.1359e-16	-15.0392	7.51534e-14	-13.1241
AC093525.5	ENSG00000261288.1	2.18386	9.206e-16	-15.0359	7.55888e-14	-13.1215
PNPLA2	ENSG00000177666.17	1.72349	9.27804e-16	-15.0325	7.60385e-14	-13.119
NTN3	ENSG00000162068.2	2.15413	9.4027e-16	-15.0267	7.6632e-14	-13.1156
AC106820.3	ENSG00000260095.1	2.15413	9.4027e-16	-15.0267	7.6632e-14	-13.1156
AC092068.3	ENSG00000267749.1	2.15413	9.4027e-16	-15.0267	7.6632e-14	-13.1156
CFAP410	ENSG00000160226.16	2.12613	9.45683e-16	-15.0243	7.67888e-14	-13.1147
THA1P	ENSG00000267676.1	2.12613	9.45683e-16	-15.0243	7.67888e-14	-13.1147
MROH1	ENSG00000179832.17	1.70543	1.02356e-15	-14.9899	8.29592e-14	-13.0811
AC093525.6	ENSG00000261613.2	2.1753	1.11769e-15	-14.9517	9.0422e-14	-13.0437
AC004466.3	ENSG00000276691.1	2.0921	1.12425e-15	-14.9491	9.07862e-14	-13.042
AC005306.1	ENSG00000267283.1	1.99413	1.12729e-15	-14.948	9.08644e-14	-13.0416
MIR6767	ENSG00000283180.1	2.14591	1.13637e-15	-14.9445	9.14289e-14	-13.0389
RPS15P9	ENSG00000240846.2	1.70124	1.164e-15	-14.934	9.34812e-14	-13.0293
TMC8	ENSG00000167895.15	2.01499	1.19636e-15	-14.9221	9.5905e-14	-13.0182
MTA1	ENSG00000182979.18	1.7149	1.20448e-15	-14.9192	9.638e-14	-13.016
TPD52L2	ENSG00000101150.18	1.86599	1.22315e-15	-14.9125	9.76965e-14	-13.0101
KCNK7	ENSG00000173338.13	1.77513	1.30329e-15	-14.885	1.03909e-13	-12.9833
POLR2E	ENSG00000099817.12	1.73934	1.44918e-15	-14.8389	1.15331e-13	-12.9381
Metazoa_SRP	ENSG00000276918.1	1.96158	1.45822e-15	-14.8362	1.15842e-13	-12.9361
PCNX3	ENSG00000197136.4	1.77041	1.49479e-15	-14.8254	1.18533e-13	-12.9262
ARID3A	ENSG00000116017.11	1.66345	1.55593e-15	-14.808	1.23159e-13	-12.9095
AC245054.2	ENSG00000237472.1	3.11869	1.56313e-15	-14.806	1.23507e-13	-12.9083
SLC6A3	ENSG00000142319.18	1.72034	1.61144e-15	-14.7928	1.27096e-13	-12.8959
TEDC2	ENSG00000162062.15	2.1296	1.65361e-15	-14.7816	1.29493e-13	-12.8878
AC106820.2	ENSG00000259895.1	2.1296	1.65361e-15	-14.7816	1.29493e-13	-12.8878
AC106820.5	ENSG00000260874.5	2.1296	1.65361e-15	-14.7816	1.29493e-13	-12.8878
MIR6768	ENSG00000274805.1	2.1296	1.65361e-15	-14.7816	1.29493e-13	-12.8878
ABHD16B	ENSG00000183260.7	1.95526	1.71383e-15	-14.766	1.33971e-13	-12.873
HES4	ENSG00000188290.11	1.60699	1.75075e-15	-14.7568	1.36614e-13	-12.8645
AP001122.1	ENSG00000245008.4	2.24658	1.77807e-15	-14.7501	1.38501e-13	-12.8585
LCN15	ENSG00000177984.7	1.71598	1.83585e-15	-14.7362	1.42749e-13	-12.8454
LINC02692	ENSG00000198454.2	1.7454	1.93141e-15	-14.7141	1.49914e-13	-12.8242
MAFF	ENSG00000185022.12	2.09476	1.96965e-15	-14.7056	1.52613e-13	-12.8164
BTBD2	ENSG00000133243.10	1.81192	1.97585e-15	-14.7042	1.52825e-13	-12.8158
STMN3	ENSG00000197457.10	1.77726	1.98161e-15	-14.703	1.53001e-13	-12.8153
AL590226.1	ENSG00000228401.5	1.88551	2.06259e-15	-14.6856	1.58975e-13	-12.7987
AL390719.2	ENSG00000272141.1	1.66778	2.09666e-15	-14.6785	1.61319e-13	-12.7923
EGFL7	ENSG00000172889.16	1.86446	2.14458e-15	-14.6687	1.6443e-13	-12.784
TOM1L2	ENSG00000175662.18	1.86446	2.14458e-15	-14.6687	1.6443e-13	-12.784
AL645608.7	ENSG00000272512.1	1.59977	2.21198e-15	-14.6552	1.69303e-13	-12.7713
CRIP2	ENSG00000182809.11	1.82519	2.25161e-15	-14.6475	1.72037e-13	-12.7644
UNK	ENSG00000132478.10	1.77246	2.2734e-15	-14.6433	1.73401e-13	-12.7609
MIR365A	ENSG00000199130.3	2.87374	2.28494e-15	-14.6411	1.73679e-13	-12.7603
IGLL5	ENSG00000254709.8	2.87374	2.28494e-15	-14.6411	1.73679e-13	-12.7603
UCKL1-AS1	ENSG00000280213.1	1.90173	2.28964e-15	-14.6402	1.73737e-13	-12.7601
TNIP2	ENSG00000168884.15	2.30188	2.29425e-15	-14.6394	1.73786e-13	-12.76
AL118506.1	ENSG00000268858.2	1.94271	2.36121e-15	-14.6269	1.78551e-13	-12.7482
CD151	ENSG00000177697.19	1.72152	2.45589e-15	-14.6098	1.85075e-13	-12.7327
POLR2L	ENSG00000177700.6	1.72152	2.45589e-15	-14.6098	1.85075e-13	-12.7327
MRPL28	ENSG00000086504.17	1.85894	2.4879e-15	-14.6042	1.86892e-13	-12.7284
AC012676.3	ENSG00000277170.1	2.00906	2.48849e-15	-14.6041	1.86892e-13	-12.7284
AL121829.1	ENSG00000230226.1	1.9187	2.52592e-15	-14.5976	1.89379e-13	-12.7227
CSNK1G2	ENSG00000133275.16	1.80179	2.62166e-15	-14.5814	1.96223e-13	-12.7072
AL645608.3	ENSG00000231702.2	1.60655	2.67037e-15	-14.5734	1.9953e-13	-12.7
MIR429	ENSG00000198976.1	1.65974	2.68626e-15	-14.5709	2.00377e-13	-12.6982
AC093734.1	ENSG00000231927.1	1.703	2.70616e-15	-14.5676	2.0152e-13	-12.6957
AC092068.2	ENSG00000267412.1	2.19409	2.78979e-15	-14.5544	2.07396e-13	-12.6832
TPI1	ENSG00000111669.15	1.67225	2.82389e-15	-14.5492	2.09577e-13	-12.6787
ETS1	ENSG00000134954.14	2.29154	2.83838e-15	-14.5469	2.10298e-13	-12.6772
AC122129.1	ENSG00000197815.4	2.16271	2.86346e-15	-14.5431	2.118e-13	-12.6741
AC106820.4	ENSG00000260293.2	2.10549	2.87626e-15	-14.5412	2.1239e-13	-12.6729
RGS19	ENSG00000171700.14	1.91267	2.95144e-15	-14.53	2.17576e-13	-12.6624
MIR193B	ENSG00000207639.1	2.85268	3.14982e-15	-14.5017	2.30655e-13	-12.637
IGLV4-3	ENSG00000211672.2	2.85268	3.14982e-15	-14.5017	2.30655e-13	-12.637
IGLV3-2	ENSG00000253963.1	2.85268	3.14982e-15	-14.5017	2.30655e-13	-12.637
MIR5571	ENSG00000264824.1	2.85268	3.14982e-15	-14.5017	2.30655e-13	-12.637
MLXIP	ENSG00000175727.14	1.97472	3.25087e-15	-14.488	2.37659e-13	-12.624
MRPL20-DT	ENSG00000272455.1	1.74238	3.36151e-15	-14.4735	2.4534e-13	-12.6102
IGLJ7	ENSG00000211684.2	2.98541	3.40927e-15	-14.4673	2.47594e-13	-12.6063
IGLC7	ENSG00000211685.3	2.98541	3.40927e-15	-14.4673	2.47594e-13	-12.6063
IGLC6	ENSG00000222037.5	2.98541	3.40927e-15	-14.4673	2.47594e-13	-12.6063
INTS1	ENSG00000164880.16	1.65174	3.43526e-15	-14.464	2.4907e-13	-12.6037
AL135818.3	ENSG00000286607.1	2.15409	3.46524e-15	-14.4603	2.50831e-13	-12.6006
C8G	ENSG00000176919.13	1.69441	3.49609e-15	-14.4564	2.52648e-13	-12.5975
FAM193A	ENSG00000125386.16	1.94873	3.53621e-15	-14.4515	2.55129e-13	-12.5932
UNKL	ENSG00000059145.19	1.49336	3.64753e-15	-14.438	2.6273e-13	-12.5805
SPDYE6	ENSG00000260097.3	2.38816	3.79889e-15	-14.4203	2.73185e-13	-12.5635
AC129510.1	ENSG00000265678.1	1.82307	3.94072e-15	-14.4044	2.82922e-13	-12.5483
FBXW5	ENSG00000159069.14	1.69013	3.97068e-15	-14.4011	2.84609e-13	-12.5458
SLC48A1	ENSG00000211584.14	2.06406	4.0276e-15	-14.395	2.87751e-13	-12.541
RPL23AP75	ENSG00000240125.1	2.06406	4.0276e-15	-14.395	2.87751e-13	-12.541
AC018695.9	ENSG00000287125.1	1.94236	4.14883e-15	-14.3821	2.95932e-13	-12.5288
AL355987.2	ENSG00000272679.1	1.71825	4.26562e-15	-14.37	3.0377e-13	-12.5175
IGLV3-1	ENSG00000211673.2	2.83192	4.32242e-15	-14.3643	3.06822e-13	-12.5131
AC245028.2	ENSG00000237127.1	2.83192	4.32242e-15	-14.3643	3.06822e-13	-12.5131
MOV10L1	ENSG00000073146.16	1.73316	4.38409e-15	-14.3581	3.09701e-13	-12.5091
DUS1L	ENSG00000169718.18	1.73316	4.38409e-15	-14.3581	3.09701e-13	-12.5091
SNRPGP19	ENSG00000270526.1	1.73316	4.38409e-15	-14.3581	3.09701e-13	-12.5091
DNMT3A	ENSG00000119772.17	1.91794	4.43663e-15	-14.3529	3.1291e-13	-12.5046
TRAF2	ENSG00000127191.18	1.60239	4.57914e-15	-14.3392	3.22032e-13	-12.4921
LINC00235	ENSG00000277142.1	1.78175	4.5806e-15	-14.3391	3.22032e-13	-12.4921
SCX	ENSG00000260428.3	2.03258	4.60671e-15	-14.3366	3.23351e-13	-12.4903
MIR647	ENSG00000207554.1	1.93602	4.86337e-15	-14.3131	3.40823e-13	-12.4675
MYO15B	ENSG00000266714.9	1.85169	5.05515e-15	-14.2963	3.53699e-13	-12.4514
SCAMP4	ENSG00000227500.10	1.83166	5.17198e-15	-14.2863	3.613e-13	-12.4421
GDF15	ENSG00000130513.6	1.91181	5.18357e-15	-14.2854	3.61535e-13	-12.4418
AC004678.2	ENSG00000279653.1	1.88882	5.45784e-15	-14.263	3.80062e-13	-12.4201
SNORD62	ENSG00000199411.1	1.70931	5.53095e-15	-14.2572	3.84545e-13	-12.4151
IGLV3-4	ENSG00000226420.1	2.81145	5.90538e-15	-14.2288	4.08641e-13	-12.3887
IGLV3-6	ENSG00000253448.1	2.81145	5.90538e-15	-14.2288	4.08641e-13	-12.3887
IGLV3-7	ENSG00000254077.1	2.81145	5.90538e-15	-14.2288	4.08641e-13	-12.3887
LINC00634	ENSG00000205704.7	2.36469	5.97342e-15	-14.2238	4.12701e-13	-12.3844
AC087645.3	ENSG00000279886.1	2.10043	6.04593e-15	-14.2185	4.16403e-13	-12.3805
AC087645.4	ENSG00000283914.1	2.10043	6.04593e-15	-14.2185	4.16403e-13	-12.3805
NARF	ENSG00000141562.18	1.78917	6.06084e-15	-14.2175	4.16778e-13	-12.3801
ISG15	ENSG00000187608.10	1.56774	6.21158e-15	-14.2068	4.26477e-13	-12.3701
DNAJA3	ENSG00000103423.14	1.88292	6.35201e-15	-14.1971	4.35439e-13	-12.3611
CENPM	ENSG00000100162.15	2.32025	6.7682e-15	-14.1695	4.63248e-13	-12.3342
AC021678.2	ENSG00000253690.1	2.43936	6.80978e-15	-14.1669	4.65317e-13	-12.3323
RIN1	ENSG00000174791.11	1.75041	6.81958e-15	-14.1662	4.65317e-13	-12.3323
AL928654.4	ENSG00000279495.1	1.7841	6.96384e-15	-14.1572	4.74425e-13	-12.3238
AC073592.7	ENSG00000279527.1	2.06616	7.06707e-15	-14.1508	4.80714e-13	-12.3181
KLF13	ENSG00000169926.11	2.14969	7.31661e-15	-14.1357	4.9692e-13	-12.3037
MIR126	ENSG00000199161.1	1.87704	7.38695e-15	-14.1315	5.00924e-13	-12.3002
SPSB2	ENSG00000111671.10	1.6241	8.00832e-15	-14.0965	5.42225e-13	-12.2658
AP001057.1	ENSG00000232124.3	2.79127	8.03326e-15	-14.0951	5.42245e-13	-12.2658
IGLV2-5	ENSG00000253234.1	2.79127	8.03326e-15	-14.0951	5.42245e-13	-12.2658
AC012676.2	ENSG00000275515.1	2.03399	8.09124e-15	-14.092	5.45322e-13	-12.2633
MAN1B1-DT	ENSG00000268996.3	1.69601	8.13383e-15	-14.0897	5.47354e-13	-12.2617
PMF1	ENSG00000160783.19	1.89358	8.22685e-15	-14.0848	5.52769e-13	-12.2575
EEF1A2	ENSG00000101210.13	1.87119	8.58389e-15	-14.0663	5.75879e-13	-12.2397
ZNF341	ENSG00000131061.14	2.17209	8.71399e-15	-14.0598	5.83718e-13	-12.2338
GDF1	ENSG00000130283.9	2.11177	8.8207e-15	-14.0545	5.89073e-13	-12.2298
CERS1	ENSG00000223802.8	2.11177	8.8207e-15	-14.0545	5.89073e-13	-12.2298
PYCR1	ENSG00000183010.17	1.53222	9.07437e-15	-14.0422	6.0418e-13	-12.2188
NOXO1	ENSG00000196408.12	1.53222	9.07437e-15	-14.0422	6.0418e-13	-12.2188
AC012676.4	ENSG00000277440.1	2.00372	9.0916e-15	-14.0414	6.04413e-13	-12.2187
RPS20P33	ENSG00000242085.1	1.77401	9.17613e-15	-14.0373	6.09112e-13	-12.2153
PLA2G6	ENSG00000184381.20	1.7917	9.21081e-15	-14.0357	6.10494e-13	-12.2143
IGLJ5	ENSG00000211681.2	2.91385	9.45867e-15	-14.0242	6.24102e-13	-12.2047
IGLJ6	ENSG00000211682.2	2.91385	9.45867e-15	-14.0242	6.24102e-13	-12.2047
IGLC5	ENSG00000254030.1	2.91385	9.45867e-15	-14.0242	6.24102e-13	-12.2047
PMF1-BGLAP	ENSG00000260238.6	1.88756	9.58082e-15	-14.0186	6.31215e-13	-12.1998
MIR1914	ENSG00000284433.1	1.92911	1.0009e-14	-13.9996	6.58438e-13	-12.1815
AC106820.6	ENSG00000285970.1	2.05073	1.00446e-14	-13.9981	6.59792e-13	-12.1806
MIR193BHG	ENSG00000262454.4	2.77137	1.08819e-14	-13.9633	7.13728e-13	-12.1465
MAP3K11	ENSG00000173327.8	1.71604	1.12947e-14	-13.9471	7.39703e-13	-12.1309
AC021683.6	ENSG00000286534.1	2.3302	1.16046e-14	-13.9354	7.58872e-13	-12.1198
SSBP4	ENSG00000130511.16	1.94162	1.28144e-14	-13.8923	8.36737e-13	-12.0774
AC018695.8	ENSG00000286510.1	2.12369	1.28396e-14	-13.8914	8.37139e-13	-12.0772
PEX10	ENSG00000157911.11	1.66508	1.28704e-14	-13.8904	8.37906e-13	-12.0768
AL807752.4	ENSG00000236394.2	1.74247	1.35768e-14	-13.8672	8.82595e-13	-12.0542
CCDC154	ENSG00000197599.12	1.53089	1.38135e-14	-13.8597	8.96656e-13	-12.0474
BLM	ENSG00000197299.12	1.9615	1.39126e-14	-13.8566	9.01755e-13	-12.0449
PLEC	ENSG00000178209.16	1.60468	1.44638e-14	-13.8397	9.36105e-13	-12.0287
AGRP	ENSG00000159723.5	1.98245	1.49786e-14	-13.8245	9.68003e-13	-12.0141
DNAJC5	ENSG00000101152.11	1.82741	1.58606e-14	-13.7997	1.02009e-12	-11.9914
GPSM1	ENSG00000160360.13	1.82741	1.58606e-14	-13.7997	1.02009e-12	-11.9914
AP001184.1	ENSG00000283257.1	1.82741	1.58606e-14	-13.7997	1.02009e-12	-11.9914
RN7SL70P	ENSG00000241172.3	2.27685	1.58774e-14	-13.7992	1.02009e-12	-11.9914
MIR941-4	ENSG00000216195.3	1.95471	1.63519e-14	-13.7864	1.04905e-12	-11.9792
RN7SKP186	ENSG00000202241.1	1.71723	1.72225e-14	-13.7639	1.10329e-12	-11.9573
TMEM184A	ENSG00000164855.16	1.66977	1.73453e-14	-13.7608	1.10954e-12	-11.9549
PPP3CC	ENSG00000120910.15	1.8637	1.74845e-14	-13.7573	1.11521e-12	-11.9526
BCOR	ENSG00000183337.17	1.8637	1.74845e-14	-13.7573	1.11521e-12	-11.9526
LKAAEAR1	ENSG00000171695.10	1.9285	1.75901e-14	-13.7547	1.11928e-12	-11.9511
HMGB2P1	ENSG00000267736.2	1.63978	1.75991e-14	-13.7545	1.11928e-12	-11.9511
AC009061.2	ENSG00000270049.3	1.97542	1.7656e-14	-13.7531	1.12127e-12	-11.9503
SMARCA4	ENSG00000127616.19	1.73282	1.77082e-14	-13.7518	1.12297e-12	-11.9496
AC021683.2	ENSG00000267506.5	2.30766	1.78957e-14	-13.7473	1.13322e-12	-11.9457
CHERP	ENSG00000085872.15	2.13624	1.86433e-14	-13.7295	1.17887e-12	-11.9285
AL121750.1	ENSG00000287099.1	1.99727	1.88948e-14	-13.7237	1.19305e-12	-11.9233
MIR941-2	ENSG00000216141.3	1.94795	1.92011e-14	-13.7167	1.20548e-12	-11.9188
MIR941-5	ENSG00000275842.1	1.94795	1.92011e-14	-13.7167	1.20548e-12	-11.9188
MIR941-1	ENSG00000283206.1	1.94795	1.92011e-14	-13.7167	1.20548e-12	-11.9188
MIR941-3	ENSG00000283513.1	1.94795	1.92011e-14	-13.7167	1.20548e-12	-11.9188
AL034550.2	ENSG00000277301.1	2.2662	1.95631e-14	-13.7086	1.22621e-12	-11.9114
AL807752.2	ENSG00000229257.2	1.71255	1.96149e-14	-13.7074	1.22621e-12	-11.9114
AL355987.4	ENSG00000273066.5	1.71255	1.96149e-14	-13.7074	1.22621e-12	-11.9114
TMC6	ENSG00000141524.17	1.96844	2.07918e-14	-13.6821	1.29794e-12	-11.8867
PGAP6	ENSG00000129925.11	1.76099	2.10324e-14	-13.6771	1.30925e-12	-11.883
AP001885.2	ENSG00000287851.1	1.76099	2.10324e-14	-13.6771	1.30925e-12	-11.883
AP3D1	ENSG00000065000.19	1.69317	2.15083e-14	-13.6674	1.33698e-12	-11.8739
RPL7P49	ENSG00000242931.1	2.07066	2.17638e-14	-13.6623	1.35095e-12	-11.8694
LINC02244	ENSG00000259590.1	2.78609	2.25859e-14	-13.6462	1.39607e-12	-11.8551
AC015660.2	ENSG00000259760.1	2.78609	2.25859e-14	-13.6462	1.39607e-12	-11.8551
LINC02130	ENSG00000260009.1	2.78609	2.25859e-14	-13.6462	1.39607e-12	-11.8551
AC129510.2	ENSG00000266654.1	1.79166	2.44626e-14	-13.6115	1.50996e-12	-11.821
AC092617.1	ENSG00000285591.1	2.50182	2.49554e-14	-13.6028	1.53701e-12	-11.8133
MZT1P1	ENSG00000271264.1	2.03699	2.49707e-14	-13.6026	1.53701e-12	-11.8133
AL355388.2	ENSG00000285677.2	1.89113	2.53672e-14	-13.5957	1.55924e-12	-11.8071
MIR7112	ENSG00000284054.1	1.98284	2.63359e-14	-13.5795	1.61652e-12	-11.7914
LRRC25	ENSG00000175489.10	1.93453	2.64024e-14	-13.5784	1.61834e-12	-11.7909
Y_RNA	ENSG00000222421.1	1.82519	2.77762e-14	-13.5563	1.70018e-12	-11.7695
AC007136.1	ENSG00000267180.1	1.90904	2.81031e-14	-13.5512	1.7178e-12	-11.765
DKFZP434A062	ENSG00000262075.3	1.95456	2.875e-14	-13.5414	1.75491e-12	-11.7557
UPF1	ENSG00000005007.13	2.02926	2.9662e-14	-13.5278	1.80807e-12	-11.7428
AP006623.1	ENSG00000250397.2	1.66581	2.99839e-14	-13.5231	1.82516e-12	-11.7387
RNU1-134P	ENSG00000199805.1	1.92786	3.09179e-14	-13.5098	1.87502e-12	-11.727
AL162724.2	ENSG00000235204.1	2.4428	3.09714e-14	-13.509	1.87502e-12	-11.727
LINC02354	ENSG00000257488.5	2.05454	3.09734e-14	-13.509	1.87502e-12	-11.727
AC004241.4	ENSG00000277173.1	2.05454	3.09734e-14	-13.509	1.87502e-12	-11.727
AC008667.3	ENSG00000251387.1	2.20771	3.11447e-14	-13.5066	1.8828e-12	-11.7252
PGPEP1	ENSG00000130517.14	1.84024	3.1517e-14	-13.5015	1.9027e-12	-11.7206
AC087289.1	ENSG00000266980.1	1.78101	3.22961e-14	-13.4909	1.94705e-12	-11.7106
RN7SL657P	ENSG00000264293.2	1.66143	3.39415e-14	-13.4693	2.04345e-12	-11.6896
MIR6813	ENSG00000274034.1	1.87869	3.43555e-14	-13.464	2.06556e-12	-11.685
STARD3	ENSG00000131748.16	1.53727	3.51316e-14	-13.4543	2.10933e-12	-11.6759
P2RY6	ENSG00000171631.15	2.02156	3.51959e-14	-13.4535	2.11031e-12	-11.6757
HDAC7	ENSG00000061273.18	1.92123	3.61732e-14	-13.4416	2.16596e-12	-11.6643
SIRT7	ENSG00000187531.14	1.50071	3.6285e-14	-13.4403	2.16971e-12	-11.6636
AC092127.1	ENSG00000260417.1	1.79436	3.71826e-14	-13.4297	2.22036e-12	-11.6536
RABL6	ENSG00000196642.19	1.65707	3.8402e-14	-13.4156	2.29007e-12	-11.6402
CCDC183	ENSG00000213213.14	1.70424	3.87506e-14	-13.4117	2.30773e-12	-11.6368
NPBWR2	ENSG00000125522.3	1.87251	3.99325e-14	-13.3987	2.37491e-12	-11.6244
GPT	ENSG00000167701.14	1.6112	4.06343e-14	-13.3911	2.41338e-12	-11.6174
C20orf203	ENSG00000198547.10	2.26359	4.16297e-14	-13.3806	2.46917e-12	-11.6074
RASAL1	ENSG00000111344.11	2.0139	4.17166e-14	-13.3797	2.47099e-12	-11.6071
ABCA17P	ENSG00000238098.9	1.75278	4.19763e-14	-13.377	2.48303e-12	-11.605
TNNI2	ENSG00000130598.16	1.77044	4.25254e-14	-13.3714	2.50877e-12	-11.6005
GRK5	ENSG00000198873.12	1.77044	4.25254e-14	-13.3714	2.50877e-12	-11.6005
CRIP1	ENSG00000213145.10	1.78893	4.27523e-14	-13.369	2.51878e-12	-11.5988
SAPCD2	ENSG00000186193.9	1.65271	4.34266e-14	-13.3622	2.55509e-12	-11.5926
AP001107.6	ENSG00000254756.1	1.69953	4.40655e-14	-13.3559	2.58922e-12	-11.5868
ZC3H3	ENSG00000014164.7	1.48284	4.47706e-14	-13.349	2.62714e-12	-11.5805
LINC01993	ENSG00000204277.1	1.934	4.64174e-14	-13.3333	2.72015e-12	-11.5654
RAPGEF3	ENSG00000079337.16	2.00629	4.9392e-14	-13.3063	2.89061e-12	-11.539
AL162724.1	ENSG00000227200.1	2.41583	4.96134e-14	-13.3044	2.89971e-12	-11.5376
DDR1-DT	ENSG00000237775.1	1.69484	5.00816e-14	-13.3003	2.9232e-12	-11.5341
EMC6	ENSG00000127774.7	1.95441	5.05569e-14	-13.2962	2.94703e-12	-11.5306
AC037459.3	ENSG00000254230.1	2.03068	5.21315e-14	-13.2829	3.03079e-12	-11.5184
AC037459.4	ENSG00000287467.1	2.03068	5.21315e-14	-13.2829	3.03079e-12	-11.5184
MAFG-DT	ENSG00000265688.2	1.52319	5.43092e-14	-13.2651	3.15323e-12	-11.5012
CCNF	ENSG00000162063.13	1.97595	5.45981e-14	-13.2628	3.16583e-12	-11.4995
EFNA2	ENSG00000099617.4	1.61488	5.51121e-14	-13.2588	3.19143e-12	-11.496
AC007292.1	ENSG00000267980.1	2.08408	5.60581e-14	-13.2514	3.24194e-12	-11.4892
AL928654.3	ENSG00000257341.5	1.77812	5.6405e-14	-13.2487	3.25772e-12	-11.4871
ATP6V1G1P3	ENSG00000224662.2	1.69016	5.68873e-14	-13.245	3.28046e-12	-11.4841
AP001619.3	ENSG00000251778.1	2.11338	5.69733e-14	-13.2443	3.28046e-12	-11.4841
MIR6775	ENSG00000278598.1	2.14467	5.70223e-14	-13.244	3.28046e-12	-11.4841
CFAP73	ENSG00000186710.11	1.99871	5.84168e-14	-13.2335	3.3563e-12	-11.4741
C2CD2	ENSG00000157617.17	1.94738	5.93651e-14	-13.2265	3.4019e-12	-11.4683
AC132942.1	ENSG00000240898.1	1.94738	5.93651e-14	-13.2265	3.4019e-12	-11.4683
MRM2	ENSG00000122687.19	1.85413	6.24053e-14	-13.2048	3.57147e-12	-11.4472
AL807752.1	ENSG00000213590.2	1.63973	6.26123e-14	-13.2033	3.57866e-12	-11.4463
VAV2	ENSG00000160293.17	1.73751	6.27085e-14	-13.2027	3.57951e-12	-11.4462
DDX49	ENSG00000105671.12	2.24206	6.2822e-14	-13.2019	3.58134e-12	-11.446
C16orf91	ENSG00000174109.5	1.55536	6.39775e-14	-13.194	3.6425e-12	-11.4386
AGPAT2	ENSG00000169692.13	1.81143	6.47307e-14	-13.1889	3.68062e-12	-11.4341
AP004609.2	ENSG00000254478.1	2.44467	6.60785e-14	-13.1799	3.75241e-12	-11.4257
MIR6090	ENSG00000276176.1	2.4906	6.81027e-14	-13.1668	3.86237e-12	-11.4131
TAX1BP3	ENSG00000213977.8	1.9404	6.96413e-14	-13.1571	3.94455e-12	-11.404
AL807752.5	ENSG00000260190.1	1.63543	7.06638e-14	-13.1508	3.99732e-12	-11.3982
AL645608.1	ENSG00000224969.1	1.53819	7.30344e-14	-13.1365	4.12612e-12	-11.3845
Y_RNA	ENSG00000252450.1	1.96144	7.56528e-14	-13.1212	4.26856e-12	-11.3697
AP000355.1	ENSG00000228923.1	2.04026	7.7105e-14	-13.1129	4.34493e-12	-11.362
AC008764.1	ENSG00000141979.4	1.8885	7.8258e-14	-13.1065	4.40426e-12	-11.3561
AC008667.4	ENSG00000271792.1	2.19378	8.04726e-14	-13.0944	4.52311e-12	-11.3446
MIR4690	ENSG00000266041.1	1.72741	8.16965e-14	-13.0878	4.58605e-12	-11.3386
AC145207.4	ENSG00000263585.1	1.50924	8.34522e-14	-13.0786	4.67864e-12	-11.3299
TEDC1	ENSG00000185347.18	1.76205	8.50513e-14	-13.0703	4.76222e-12	-11.3222
MFSD3	ENSG00000167700.9	1.59852	8.81537e-14	-13.0548	4.92966e-12	-11.3072
SLC16A3	ENSG00000141526.17	1.6716	9.41853e-14	-13.026	5.26027e-12	-11.279
ZNF296	ENSG00000170684.9	2.05869	9.5554e-14	-13.0198	5.32995e-12	-11.2733
SHISA8	ENSG00000234965.2	2.14921	9.97103e-14	-13.0013	5.55393e-12	-11.2554
AL022314.1	ENSG00000231467.2	2.11701	9.98219e-14	-13.0008	5.55393e-12	-11.2554
SPATC1	ENSG00000186583.12	1.63534	1.07897e-13	-12.967	5.99563e-12	-11.2222
AL121581.3	ENSG00000286999.1	1.85219	1.09478e-13	-12.9607	6.07582e-12	-11.2164
AL390719.3	ENSG00000285812.1	1.53683	1.11255e-13	-12.9537	6.16668e-12	-11.2099
TBL3	ENSG00000183751.15	1.47568	1.14482e-13	-12.9413	6.33753e-12	-11.1981
MIR33A	ENSG00000207932.1	2.13968	1.20423e-13	-12.9193	6.64135e-12	-11.1777
LINC01381	ENSG00000230452.1	2.13968	1.20423e-13	-12.9193	6.64135e-12	-11.1777
MIR378I	ENSG00000283829.1	2.13968	1.20423e-13	-12.9193	6.64135e-12	-11.1777
CD6	ENSG00000013725.14	1.99179	1.21401e-13	-12.9158	6.68693e-12	-11.1748
TFAP4	ENSG00000090447.12	1.93996	1.22482e-13	-12.9119	6.73801e-12	-11.1715
AC092127.2	ENSG00000270124.1	1.74616	1.27492e-13	-12.8945	7.00488e-12	-11.1546
ATP6V0D1	ENSG00000159720.12	1.88712	1.37481e-13	-12.8618	7.5443e-12	-11.1224
BRMS1	ENSG00000174744.14	1.67209	1.43809e-13	-12.8422	7.88176e-12	-11.1034
TNFRSF13C	ENSG00000159958.7	2.13022	1.45228e-13	-12.8379	7.94961e-12	-11.0997
NPR1	ENSG00000169418.10	1.83986	1.46778e-13	-12.8333	8.02447e-12	-11.0956
GALK1	ENSG00000108479.12	1.81805	1.49218e-13	-12.8262	8.14777e-12	-11.089
CCDC183-AS1	ENSG00000228544.1	1.68696	1.50498e-13	-12.8225	8.20743e-12	-11.0858
AC027796.4	ENSG00000262903.1	1.90596	1.52558e-13	-12.8166	8.30951e-12	-11.0804
AC073592.9	ENSG00000280354.1	2.00819	1.52767e-13	-12.816	8.31061e-12	-11.0804
MAFG	ENSG00000197063.11	1.45499	1.54088e-13	-12.8122	8.37212e-12	-11.0772
AC007292.2	ENSG00000269318.1	2.03373	1.61101e-13	-12.7929	8.74238e-12	-11.0584
GRINA	ENSG00000178719.17	1.71871	1.6198e-13	-12.7905	8.77922e-12	-11.0565
AL008635.1	ENSG00000273176.1	2.3897	1.68132e-13	-12.7744	9.10144e-12	-11.0409
TFAMP1	ENSG00000230444.1	1.75343	1.69852e-13	-12.7699	9.18328e-12	-11.037
AC145207.8	ENSG00000264769.1	1.49706	1.74441e-13	-12.7584	9.41979e-12	-11.026
AL023882.1	ENSG00000287855.1	1.45926	1.90869e-13	-12.7193	1.02943e-11	-10.9874
AL390719.1	ENSG00000217801.10	1.48175	1.93606e-13	-12.7131	1.04291e-11	-10.9818
BTBD6	ENSG00000184887.13	1.82763	1.96166e-13	-12.7074	1.05541e-11	-10.9766
ATAD3A	ENSG00000197785.14	1.70858	2.10081e-13	-12.6776	1.12745e-11	-10.9479
HOMER3	ENSG00000051128.19	2.11148	2.10324e-13	-12.6771	1.12745e-11	-10.9479
AC126696.2	ENSG00000260466.1	2.11148	2.10324e-13	-12.6771	1.12745e-11	-10.9479
AC145207.7	ENSG00000264735.1	1.51491	2.13292e-13	-12.671	1.14197e-11	-10.9423
Z82244.1	ENSG00000282041.1	2.29033	2.14508e-13	-12.6686	1.14569e-11	-10.9409
Z82244.2	ENSG00000282602.1	2.29033	2.14508e-13	-12.6686	1.14569e-11	-10.9409
CTNS	ENSG00000040531.16	1.86748	2.16076e-13	-12.6654	1.15267e-11	-10.9383
SYT8	ENSG00000149043.16	1.72525	2.16763e-13	-12.664	1.15493e-11	-10.9374
TRPM2	ENSG00000142185.16	1.76099	2.26022e-13	-12.6458	1.20136e-11	-10.9203
AC005391.1	ENSG00000275162.1	1.76099	2.26022e-13	-12.6458	1.20136e-11	-10.9203
IRF7	ENSG00000185507.21	1.5931	2.30678e-13	-12.637	1.22463e-11	-10.912
TAS1R1	ENSG00000173662.21	1.75549	2.58815e-13	-12.587	1.37069e-11	-10.8631
ADAT3	ENSG00000213638.6	1.75549	2.58815e-13	-12.587	1.37069e-11	-10.8631
NCLP1	ENSG00000213212.3	1.68285	2.60791e-13	-12.5837	1.37949e-11	-10.8603
AL162586.1	ENSG00000225032.5	1.77451	2.61891e-13	-12.5819	1.38365e-11	-10.859
C8orf58	ENSG00000241852.10	1.79449	2.62806e-13	-12.5804	1.38682e-11	-10.858
GNA12	ENSG00000146535.14	1.55843	2.76384e-13	-12.5585	1.45673e-11	-10.8366
AKT1	ENSG00000142208.17	1.66311	2.81727e-13	-12.5502	1.48134e-11	-10.8293
ENTR1	ENSG00000165689.17	1.66311	2.81727e-13	-12.5502	1.48134e-11	-10.8293
FPGS	ENSG00000136877.15	1.73205	2.89797e-13	-12.5379	1.52195e-11	-10.8176
SCT	ENSG00000070031.4	1.58478	2.90606e-13	-12.5367	1.52438e-11	-10.8169
AL591866.1	ENSG00000229519.2	1.75001	2.96167e-13	-12.5285	1.5517e-11	-10.8092
GPX4	ENSG00000167468.18	1.64425	3.0156e-13	-12.5206	1.57808e-11	-10.8019
MIR3189	ENSG00000264175.1	1.89793	3.12841e-13	-12.5047	1.63517e-11	-10.7864
GPR68	ENSG00000119714.11	2.00112	3.17989e-13	-12.4976	1.66011e-11	-10.7799
AC073592.1	ENSG00000214650.3	1.87232	3.26693e-13	-12.4859	1.70353e-11	-10.7687
AP001619.1	ENSG00000227698.1	2.02695	3.3643e-13	-12.4731	1.74907e-11	-10.7572
PMPCA	ENSG00000165688.12	1.60894	3.36952e-13	-12.4724	1.74907e-11	-10.7572
HDAC1	ENSG00000116478.12	1.84811	3.37017e-13	-12.4723	1.74907e-11	-10.7572
GRIFIN	ENSG00000275572.1	1.84811	3.37017e-13	-12.4723	1.74907e-11	-10.7572
AC074389.2	ENSG00000231476.1	1.74456	3.38682e-13	-12.4702	1.75564e-11	-10.7556
RN7SKP175	ENSG00000275558.1	1.63966	3.40533e-13	-12.4678	1.76316e-11	-10.7537
NUDT1	ENSG00000106268.15	1.8252	3.43804e-13	-12.4637	1.778e-11	-10.7501
SH3GL1	ENSG00000141985.9	1.91791	3.45728e-13	-12.4613	1.78586e-11	-10.7482
SNAPC4	ENSG00000165684.4	1.68853	3.50843e-13	-12.4549	1.81015e-11	-10.7423
AL031600.1	ENSG00000260051.1	1.50956	3.61276e-13	-12.4422	1.8618e-11	-10.7301
AC091390.3	ENSG00000239969.5	2.18519	3.61782e-13	-12.4416	1.86222e-11	-10.73
TSPAN4	ENSG00000214063.11	1.57651	3.65429e-13	-12.4372	1.8788e-11	-10.7261
RBM38-AS1	ENSG00000218018.3	2.14893	3.68627e-13	-12.4334	1.89083e-11	-10.7233
HOMER3-AS1	ENSG00000269019.2	2.14893	3.68627e-13	-12.4334	1.89083e-11	-10.7233
ETS1-AS1	ENSG00000254588.1	2.43396	3.81896e-13	-12.4181	1.95661e-11	-10.7085
AL807752.3	ENSG00000231864.2	1.63509	3.84341e-13	-12.4153	1.96685e-11	-10.7062
ADD1	ENSG00000087274.17	1.75763	3.94384e-13	-12.4041	2.01589e-11	-10.6955
RN7SL372P	ENSG00000242565.3	1.81902	3.96878e-13	-12.4013	2.02629e-11	-10.6933
AC073592.6	ENSG00000279334.1	2.01859	3.99086e-13	-12.3989	2.0352e-11	-10.6914
MKNK2	ENSG00000099875.15	1.7975	3.99635e-13	-12.3983	2.03564e-11	-10.6913
PITPNA	ENSG00000174238.15	1.69952	4.14966e-13	-12.382	2.11129e-11	-10.6755
GEMIN2P1	ENSG00000235015.1	1.88418	4.24474e-13	-12.3721	2.15681e-11	-10.6662
AC016026.1	ENSG00000093100.13	2.21326	4.24894e-13	-12.3717	2.15681e-11	-10.6662
AC245054.1	ENSG00000223679.1	2.71058	4.33471e-13	-12.363	2.19573e-11	-10.6584
AC067930.9	ENSG00000287576.1	1.63053	4.33559e-13	-12.363	2.19573e-11	-10.6584
COPE	ENSG00000105669.14	2.17469	4.39355e-13	-12.3572	2.22253e-11	-10.6532
AL139246.1	ENSG00000224387.1	1.58395	4.43544e-13	-12.3531	2.23421e-11	-10.6509
DTX1	ENSG00000135144.7	1.98509	4.43705e-13	-12.3529	2.23421e-11	-10.6509
UPB1	ENSG00000100024.15	1.93165	4.44202e-13	-12.3524	2.23421e-11	-10.6509
GEMIN7	ENSG00000142252.11	1.93165	4.44202e-13	-12.3524	2.23421e-11	-10.6509
TMPRSS6	ENSG00000187045.19	1.93165	4.44202e-13	-12.3524	2.23421e-11	-10.6509
AL109955.1	ENSG00000286052.1	2.13895	4.4519e-13	-12.3515	2.23662e-11	-10.6504
AL031600.3	ENSG00000261641.2	1.48974	4.4782e-13	-12.3489	2.24727e-11	-10.6483
LCK	ENSG00000182866.17	1.83534	4.51383e-13	-12.3455	2.26257e-11	-10.6454
TMEM141	ENSG00000244187.8	1.62598	4.88824e-13	-12.3108	2.44565e-11	-10.6116
HLA-DPA2	ENSG00000231461.1	1.52489	4.89019e-13	-12.3107	2.44565e-11	-10.6116
SH3BP2	ENSG00000087266.17	1.87736	4.93771e-13	-12.3065	2.46661e-11	-10.6079
MIR6836	ENSG00000284047.1	1.8525	5.10503e-13	-12.292	2.5473e-11	-10.5939
RECQL4	ENSG00000160957.14	1.56419	5.13531e-13	-12.2894	2.55951e-11	-10.5918
GEMIN7-AS1	ENSG00000267348.3	1.92431	5.20008e-13	-12.284	2.58886e-11	-10.5869
OPRL1	ENSG00000125510.18	1.78562	5.28429e-13	-12.277	2.62781e-11	-10.5804
AC132872.3	ENSG00000275888.1	1.68936	5.3576e-13	-12.271	2.66126e-11	-10.5749
MIR6886	ENSG00000284553.1	1.89664	5.50003e-13	-12.2596	2.72893e-11	-10.564
GATD3A	ENSG00000160221.18	2.36258	5.64881e-13	-12.248	2.79645e-11	-10.5534
RPL34P22	ENSG00000244267.1	2.36258	5.64881e-13	-12.248	2.79645e-11	-10.5534
CDHR5	ENSG00000099834.19	1.56011	5.74684e-13	-12.2406	2.84178e-11	-10.5464
DIPK1B	ENSG00000165716.11	1.66876	5.8044e-13	-12.2362	2.86702e-11	-10.5426
FAM174C	ENSG00000228300.14	1.63499	5.87105e-13	-12.2313	2.89669e-11	-10.5381
MACROD1	ENSG00000133315.12	1.45582	6.01879e-13	-12.2205	2.96626e-11	-10.5278
MIR8083	ENSG00000274940.1	1.82268	6.0259e-13	-12.22	2.96644e-11	-10.5278
PERCC1	ENSG00000284395.2	1.46725	6.08123e-13	-12.216	2.99034e-11	-10.5243
AC084125.4	ENSG00000265393.1	1.57138	6.2485e-13	-12.2042	3.06916e-11	-10.513
RPL13P5	ENSG00000240370.6	1.55604	6.42833e-13	-12.1919	3.15397e-11	-10.5011
RPL32P1	ENSG00000224796.1	1.66386	6.57344e-13	-12.1822	3.22157e-11	-10.4919
PLEKHN1	ENSG00000187583.11	1.52714	6.68263e-13	-12.1751	3.27144e-11	-10.4853
MAFK	ENSG00000198517.10	1.58309	6.77031e-13	-12.1694	3.31068e-11	-10.4801
NOL9	ENSG00000162408.11	1.67927	6.90064e-13	-12.1611	3.37067e-11	-10.4723
AL355987.3	ENSG00000272896.1	1.61243	6.98436e-13	-12.1559	3.40778e-11	-10.4675
MIR6787	ENSG00000284574.1	1.69538	7.20228e-13	-12.1425	3.51021e-11	-10.4547
Y_RNA	ENSG00000199565.1	1.88263	7.4602e-13	-12.1272	3.63124e-11	-10.4399
TBC1D22A	ENSG00000054611.14	1.62574	7.4671e-13	-12.1268	3.63124e-11	-10.4399
CARD11-AS1	ENSG00000237286.1	2.07751	7.62209e-13	-12.1179	3.70252e-11	-10.4315
HMOX1	ENSG00000100292.18	2.18058	7.67109e-13	-12.1151	3.72e-11	-10.4295
YBX1P9	ENSG00000236994.1	2.39045	7.67498e-13	-12.1149	3.72e-11	-10.4295
UBE2D2	ENSG00000131508.16	1.85708	7.73095e-13	-12.1118	3.743e-11	-10.4268
AC124248.2	ENSG00000287061.1	1.9856	7.81019e-13	-12.1073	3.77721e-11	-10.4228
PSMG3	ENSG00000157778.9	1.60794	7.85855e-13	-12.1047	3.79227e-11	-10.4211
AC102953.2	ENSG00000273230.1	1.60794	7.85855e-13	-12.1047	3.79227e-11	-10.4211
AC087854.1	ENSG00000251034.2	1.81014	8.01871e-13	-12.0959	3.86532e-11	-10.4128
CIRBP	ENSG00000099622.14	1.57457	8.51064e-13	-12.07	4.09796e-11	-10.3874
AC124248.1	ENSG00000259704.2	1.85039	8.96137e-13	-12.0476	4.30557e-11	-10.366
Metazoa_SRP	ENSG00000277617.1	1.85039	8.96137e-13	-12.0476	4.30557e-11	-10.366
AC037459.2	ENSG00000253200.1	1.74284	9.00179e-13	-12.0457	4.32027e-11	-10.3645
C11orf94	ENSG00000234776.5	2.06823	9.10793e-13	-12.0406	4.36645e-11	-10.3599
CDCA3	ENSG00000111665.12	1.58655	9.21229e-13	-12.0356	4.41167e-11	-10.3554
PERM1	ENSG00000187642.9	1.51558	9.24124e-13	-12.0343	4.42073e-11	-10.3545
UNC13D	ENSG00000092929.12	1.68507	9.28994e-13	-12.032	4.43439e-11	-10.3532
KISS1R	ENSG00000116014.10	1.68507	9.28994e-13	-12.032	4.43439e-11	-10.3532
RNU6-638P	ENSG00000252391.1	2.13347	9.40515e-13	-12.0266	4.48451e-11	-10.3483
AC010768.1	ENSG00000254693.1	2.37623	9.63724e-13	-12.016	4.58524e-11	-10.3386
AC010768.2	ENSG00000255092.1	2.37623	9.63724e-13	-12.016	4.58524e-11	-10.3386
ADORA2A-AS1	ENSG00000178803.12	1.8953	9.67117e-13	-12.0145	4.59642e-11	-10.3376
ABCB9	ENSG00000150967.18	1.719	1.00101e-12	-11.9996	4.75239e-11	-10.3231
AL032819.1	ENSG00000260132.1	1.45005	1.00957e-12	-11.9959	4.78783e-11	-10.3199
AC131097.3	ENSG00000235151.1	1.73721	1.02854e-12	-11.9878	4.87254e-11	-10.3122
PVALEF	ENSG00000225180.8	1.56611	1.06783e-12	-11.9715	5.05325e-11	-10.2964
AC002985.1	ENSG00000268193.5	2.05901	1.08688e-12	-11.9638	5.13785e-11	-10.2892
BRF1	ENSG00000185024.17	1.53585	1.11833e-12	-11.9514	5.27646e-11	-10.2777
RN7SL146P	ENSG00000240106.2	2.09003	1.11859e-12	-11.9513	5.27646e-11	-10.2777
MSI2	ENSG00000153944.12	1.6255	1.14078e-12	-11.9428	5.37535e-11	-10.2696
MPND	ENSG00000008382.16	1.93803	1.17411e-12	-11.9303	5.52649e-11	-10.2576
RTP5	ENSG00000188011.5	1.77051	1.21727e-12	-11.9146	5.72329e-11	-10.2424
P2RX5-TAX1BP3	ENSG00000257950.3	1.81367	1.21852e-12	-11.9142	5.72329e-11	-10.2424
AL032819.2	ENSG00000279930.1	1.46626	1.26531e-12	-11.8978	5.93669e-11	-10.2265
AL645608.5	ENSG00000242590.1	1.49102	1.27646e-12	-11.894	5.98262e-11	-10.2231
MYT1	ENSG00000196132.14	1.62082	1.2855e-12	-11.8909	6.00802e-11	-10.2213
BRD3OS	ENSG00000235106.10	2.22818	1.2856e-12	-11.8909	6.00802e-11	-10.2213
AC131097.1	ENSG00000215023.2	1.65434	1.28597e-12	-11.8908	6.00802e-11	-10.2213
AC068385.1	ENSG00000255498.1	2.04985	1.29527e-12	-11.8876	6.03865e-11	-10.2191
AC005197.1	ENSG00000269694.1	2.04985	1.29527e-12	-11.8876	6.03865e-11	-10.2191
SORBS3	ENSG00000120896.13	1.88102	1.31135e-12	-11.8823	6.10713e-11	-10.2142
AC009095.1	ENSG00000237718.2	2.08044	1.33912e-12	-11.8732	6.22988e-11	-10.2055
FURIN	ENSG00000140564.12	1.74481	1.37293e-12	-11.8624	6.37688e-11	-10.1954
AP002761.3	ENSG00000257038.1	1.98614	1.37507e-12	-11.8617	6.37688e-11	-10.1954
AC073592.8	ENSG00000280097.1	1.98614	1.37507e-12	-11.8617	6.37688e-11	-10.1954
AC067930.3	ENSG00000254859.1	1.5857	1.40655e-12	-11.8518	6.51602e-11	-10.186
AC005379.1	ENSG00000267159.2	1.68586	1.41911e-12	-11.848	6.56731e-11	-10.1826
TMEM132A	ENSG00000006118.15	1.90125	1.4588e-12	-11.836	6.74388e-11	-10.1711
MAPK8IP1	ENSG00000121653.11	1.95336	1.50092e-12	-11.8236	6.92407e-11	-10.1596
AC073592.5	ENSG00000279121.1	1.95336	1.50092e-12	-11.8236	6.92407e-11	-10.1596
ATP5F1D	ENSG00000099624.8	1.59834	1.51717e-12	-11.819	6.99168e-11	-10.1554
CCAR2	ENSG00000158941.16	1.72047	1.52802e-12	-11.8159	7.03431e-11	-10.1528
AC093525.7	ENSG00000269937.1	2.04074	1.54159e-12	-11.812	7.08938e-11	-10.1494
AC037459.1	ENSG00000248235.6	1.75863	1.59889e-12	-11.7962	7.34523e-11	-10.134
NOL12	ENSG00000273899.5	1.92268	1.61025e-12	-11.7931	7.38968e-11	-10.1314
TOP2A	ENSG00000131747.15	1.77923	1.61568e-12	-11.7916	7.40686e-11	-10.1304
NEU4	ENSG00000204099.12	1.64449	1.64293e-12	-11.7844	7.51613e-11	-10.124
AC132872.4	ENSG00000280407.2	1.64449	1.64293e-12	-11.7844	7.51613e-11	-10.124
ORAI1	ENSG00000276045.3	2.13814	1.64764e-12	-11.7831	7.52986e-11	-10.1232
PHRF1	ENSG00000070047.13	1.44414	1.6919e-12	-11.7716	7.7241e-11	-10.1122
SLC15A3	ENSG00000110446.11	1.89391	1.70086e-12	-11.7693	7.75698e-11	-10.1103
MROH6	ENSG00000204839.9	1.59382	1.70439e-12	-11.7684	7.76504e-11	-10.1099
TNRC6C	ENSG00000078687.17	1.71493	1.7412e-12	-11.7592	7.90817e-11	-10.1019
AC012615.1	ENSG00000261526.2	1.71493	1.7412e-12	-11.7592	7.90817e-11	-10.1019
AC012615.5	ENSG00000267232.1	1.71493	1.7412e-12	-11.7592	7.90817e-11	-10.1019
RECQL5	ENSG00000108469.15	1.73335	1.79205e-12	-11.7466	8.13074e-11	-10.0899
LCN8	ENSG00000204001.9	1.5607	1.82378e-12	-11.739	8.26616e-11	-10.0827
UBE2O	ENSG00000175931.13	1.75273	1.83046e-12	-11.7374	8.28793e-11	-10.0816
SNX8	ENSG00000106266.11	1.60688	1.83361e-12	-11.7367	8.29366e-11	-10.0813
ZBTB48	ENSG00000204859.13	1.81736	1.85146e-12	-11.7325	8.35722e-11	-10.0779
Z83844.2	ENSG00000285304.1	1.81736	1.85146e-12	-11.7325	8.35722e-11	-10.0779
LRRC24	ENSG00000254402.7	1.54516	1.86786e-12	-11.7287	8.42059e-11	-10.0747
AATK	ENSG00000181409.14	1.44069	1.86933e-12	-11.7283	8.42059e-11	-10.0747
PNOC	ENSG00000168081.9	2.33441	1.88074e-12	-11.7257	8.46334e-11	-10.0725
ELOCP28	ENSG00000105694.3	1.91507	1.88284e-12	-11.7252	8.46411e-11	-10.0724
CALR3	ENSG00000269058.6	2.06146	1.91114e-12	-11.7187	8.58257e-11	-10.0664
GSDMD	ENSG00000104518.11	1.57252	1.98278e-12	-11.7027	8.89523e-11	-10.0508
MIR4479	ENSG00000266507.1	1.60226	2.06189e-12	-11.6857	9.24071e-11	-10.0343
S100A14	ENSG00000189334.9	1.78836	2.14121e-12	-11.6693	9.57671e-11	-10.0188
DNLZ	ENSG00000213221.5	1.78836	2.14121e-12	-11.6693	9.57671e-11	-10.0188
KLC1	ENSG00000126214.21	1.61575	2.21208e-12	-11.6552	9.88361e-11	-10.0051
AC012615.4	ENSG00000267141.1	1.70391	2.25647e-12	-11.6466	1.00717e-10	-9.9969
DSTNP2	ENSG00000248593.3	1.55218	2.2814e-12	-11.6418	1.01727e-10	-9.99256
LRRC14	ENSG00000160959.8	1.53687	2.32863e-12	-11.6329	1.03728e-10	-9.98411
AC027682.3	ENSG00000260894.1	2.19341	2.33664e-12	-11.6314	1.03979e-10	-9.98305
AC131097.2	ENSG00000224272.2	1.62984	2.36245e-12	-11.6266	1.04916e-10	-9.97916
SNHG7	ENSG00000233016.7	1.62984	2.36245e-12	-11.6266	1.04916e-10	-9.97916
Y_RNA	ENSG00000222881.1	1.85286	2.38424e-12	-11.6226	1.05777e-10	-9.97561
AL133343.2	ENSG00000233293.1	2.15389	2.388e-12	-11.622	1.05837e-10	-9.97536
VPS37B	ENSG00000139722.7	1.741	2.39391e-12	-11.6209	1.05992e-10	-9.97473
AC102953.1	ENSG00000225981.1	1.58036	2.40918e-12	-11.6181	1.06561e-10	-9.9724
AL135818.2	ENSG00000260810.1	1.9867	2.4215e-12	-11.6159	1.06998e-10	-9.97062
NOTUM	ENSG00000185269.12	1.44158	2.56453e-12	-11.591	1.13165e-10	-9.94629
RNU6-731P	ENSG00000253022.1	1.69843	2.56621e-12	-11.5907	1.13165e-10	-9.94629
SUGP2	ENSG00000064607.17	2.01377	2.57883e-12	-11.5886	1.13608e-10	-9.94459
CLCN7	ENSG00000103249.18	1.383	2.71828e-12	-11.5657	1.19631e-10	-9.92215
PDXP	ENSG00000241360.2	1.8459	2.76229e-12	-11.5587	1.21447e-10	-9.91561
Z97634.1	ENSG00000236829.9	1.67608	2.79092e-12	-11.5543	1.22583e-10	-9.91157
AC139143.1	ENSG00000230080.2	1.79791	2.83306e-12	-11.5477	1.24175e-10	-9.90597
SNORA17B	ENSG00000276161.1	1.63957	2.83563e-12	-11.5474	1.24175e-10	-9.90597
SNORA17B	ENSG00000280496.1	1.63957	2.83563e-12	-11.5474	1.24175e-10	-9.90597
AC027682.2	ENSG00000259945.1	2.182	2.84134e-12	-11.5465	1.24302e-10	-9.90552
AC099804.1	ENSG00000279570.1	2.10711	2.87485e-12	-11.5414	1.25643e-10	-9.90086
HMGXB4	ENSG00000100281.14	2.30718	2.9032e-12	-11.5371	1.26756e-10	-9.89703
PDCD1	ENSG00000188389.11	1.69298	2.91659e-12	-11.5351	1.27214e-10	-9.89547
S100A2	ENSG00000196754.13	1.89246	2.99183e-12	-11.5241	1.30238e-10	-9.88526
COA8	ENSG00000256053.9	1.89246	2.99183e-12	-11.5241	1.30238e-10	-9.88526
FASN	ENSG00000169710.9	1.62015	3.00138e-12	-11.5227	1.30524e-10	-9.88431
MIR4640	ENSG00000284370.1	1.57145	3.02685e-12	-11.519	1.31502e-10	-9.88107
PLCH2	ENSG00000149527.18	1.38944	3.09228e-12	-11.5097	1.34212e-10	-9.87221
AP003721.1	ENSG00000256196.2	1.8649	3.11304e-12	-11.5068	1.3498e-10	-9.86973
MIR6774	ENSG00000274134.1	2.03344	3.22519e-12	-11.4914	1.39706e-10	-9.85479
LRRC23	ENSG00000010626.15	1.49631	3.27737e-12	-11.4845	1.41687e-10	-9.84867
DOT1L	ENSG00000104885.18	1.49631	3.27737e-12	-11.4845	1.41687e-10	-9.84867
ABHD17A	ENSG00000129968.17	1.68754	3.31266e-12	-11.4798	1.42987e-10	-9.8447
Y_RNA	ENSG00000199899.2	1.91403	3.31395e-12	-11.4797	1.42987e-10	-9.8447
AL133343.1	ENSG00000228156.1	2.21228	3.34231e-12	-11.476	1.4407e-10	-9.84143
PRKRIP1	ENSG00000128563.13	2.06403	3.36104e-12	-11.4735	1.44594e-10	-9.83985
BTF3P3	ENSG00000254272.1	2.06403	3.36104e-12	-11.4735	1.44594e-10	-9.83985
AC004241.2	ENSG00000274902.1	1.96973	3.3654e-12	-11.473	1.4464e-10	-9.83971
B4GAT1	ENSG00000174684.7	1.61533	3.3802e-12	-11.4711	1.44993e-10	-9.83865
AP001107.9	ENSG00000255468.7	1.61533	3.3802e-12	-11.4711	1.44993e-10	-9.83865
WBP2	ENSG00000132471.12	1.70511	3.44665e-12	-11.4626	1.47655e-10	-9.83075
ARMC6	ENSG00000105676.14	2.17068	3.44897e-12	-11.4623	1.47655e-10	-9.83075
FBXO24	ENSG00000106336.13	1.66554	3.58383e-12	-11.4457	1.53279e-10	-9.81452
KLHL17	ENSG00000187961.14	1.52042	3.59992e-12	-11.4437	1.53818e-10	-9.81299
BIN3	ENSG00000147439.13	1.62965	3.61059e-12	-11.4424	1.53826e-10	-9.81297
SNORA17A	ENSG00000274998.1	1.62965	3.61059e-12	-11.4424	1.53826e-10	-9.81297
AL355987.6	ENSG00000281808.1	1.62965	3.61059e-12	-11.4424	1.53826e-10	-9.81297
MIR4648	ENSG00000264357.1	1.68213	3.76012e-12	-11.4248	1.60042e-10	-9.79577
PSMG3-AS1	ENSG00000230487.8	1.54652	3.88946e-12	-11.4101	1.65386e-10	-9.7815
MIR661	ENSG00000207574.1	1.69953	3.92041e-12	-11.4067	1.66542e-10	-9.77848
AC005330.1	ENSG00000267372.2	1.51634	4.00971e-12	-11.3969	1.70171e-10	-9.76911
PXMP4	ENSG00000101417.12	2.08679	4.13487e-12	-11.3835	1.75314e-10	-9.75618
MCM5	ENSG00000100297.16	2.15946	4.17929e-12	-11.3789	1.77026e-10	-9.75196
AC092198.1	ENSG00000223486.1	2.12171	4.19574e-12	-11.3772	1.77552e-10	-9.75067
SHPK	ENSG00000197417.9	1.77871	4.30364e-12	-11.3662	1.81594e-10	-9.7409
RPL36AP39	ENSG00000230980.1	1.77871	4.30364e-12	-11.3662	1.81594e-10	-9.7409
RN7SL363P	ENSG00000241869.3	1.77871	4.30364e-12	-11.3662	1.81594e-10	-9.7409
MIDN	ENSG00000167470.12	1.54223	4.34452e-12	-11.3621	1.83144e-10	-9.73721
AC005363.1	ENSG00000255513.1	1.47164	4.4675e-12	-11.3499	1.88148e-10	-9.7255
MIR6834	ENSG00000284064.1	1.09695	4.69099e-12	-11.3287	1.97371e-10	-9.70472
GNB3	ENSG00000111664.11	1.55379	4.75001e-12	-11.3233	1.99664e-10	-9.6997
PDLIM2	ENSG00000120913.23	1.73113	4.76568e-12	-11.3219	1.99941e-10	-9.6991
RHBDF2	ENSG00000129667.13	1.73113	4.76568e-12	-11.3219	1.99941e-10	-9.6991
AC008764.6	ENSG00000269399.2	2.04479	4.77404e-12	-11.3211	2.00101e-10	-9.69875
TCAP	ENSG00000173991.6	1.44345	4.82749e-12	-11.3163	2.02148e-10	-9.69433
PPIAP54	ENSG00000264655.1	1.81842	4.93282e-12	-11.3069	2.06166e-10	-9.68578
AC080112.1	ENSG00000266208.1	1.81842	4.93282e-12	-11.3069	2.06166e-10	-9.68578
CTCFL	ENSG00000124092.12	2.07673	4.94782e-12	-11.3056	2.06597e-10	-9.68488
AC007431.3	ENSG00000280028.1	2.31906	4.99915e-12	-11.3011	2.08543e-10	-9.6808
MIR3909	ENSG00000266320.1	2.14831	5.05558e-12	-11.2962	2.10498e-10	-9.67675
MIR6069	ENSG00000274280.1	2.14831	5.05558e-12	-11.2962	2.10498e-10	-9.67675
AL139300.1	ENSG00000256500.6	1.6149	5.16583e-12	-11.2869	2.14885e-10	-9.66779
NAPGP2	ENSG00000275906.1	1.53369	5.41308e-12	-11.2666	2.24957e-10	-9.6479
TMEM97P1	ENSG00000234030.1	1.86286	5.47145e-12	-11.2619	2.27168e-10	-9.64365
S100A16	ENSG00000188643.11	1.74509	5.57322e-12	-11.2539	2.31176e-10	-9.63606
AC093525.4	ENSG00000261140.1	2.03527	5.67797e-12	-11.2458	2.35129e-10	-9.62869
SSR2	ENSG00000163479.14	1.81162	5.6899e-12	-11.2449	2.35129e-10	-9.62869
GJD3	ENSG00000183153.7	1.81162	5.6899e-12	-11.2449	2.35129e-10	-9.62869
PDXP-DT	ENSG00000233360.4	1.81162	5.6899e-12	-11.2449	2.35129e-10	-9.62869
AC004221.1	ENSG00000267778.1	1.56135	5.79331e-12	-11.2371	2.39178e-10	-9.62128
PSD2	ENSG00000146005.4	2.06675	5.91192e-12	-11.2283	2.43846e-10	-9.61288
AC009065.1	ENSG00000259780.3	1.52944	6.03804e-12	-11.2191	2.48815e-10	-9.60412
AC109322.2	ENSG00000288096.1	1.48634	6.14966e-12	-11.2111	2.53177e-10	-9.59658
SIPA1L3	ENSG00000105738.11	1.62444	6.22223e-12	-11.2061	2.55926e-10	-9.59189
LDLR	ENSG00000130164.14	1.75976	6.49127e-12	-11.1877	2.66493e-10	-9.57431
AC027796.3	ENSG00000262304.2	1.75976	6.49127e-12	-11.1877	2.66493e-10	-9.57431
ATP5MC1P1	ENSG00000230157.1	1.78168	6.55613e-12	-11.1834	2.68905e-10	-9.5704
KLF16	ENSG00000129911.9	1.63954	6.62579e-12	-11.1788	2.71509e-10	-9.56622
SNORA64	ENSG00000207405.1	1.46926	6.78741e-12	-11.1683	2.77873e-10	-9.55615
LGALS1	ENSG00000100097.12	1.87576	7.12931e-12	-11.147	2.91599e-10	-9.53521
ATAD3C	ENSG00000215915.10	1.55241	7.24855e-12	-11.1397	2.96201e-10	-9.52841
Z83844.1	ENSG00000100101.15	1.73296	7.27558e-12	-11.1381	2.96755e-10	-9.5276
BX470102.2	ENSG00000285867.1	1.73296	7.27558e-12	-11.1381	2.96755e-10	-9.5276
AC016027.3	ENSG00000235445.1	2.12628	7.3607e-12	-11.1331	2.99949e-10	-9.52295
RPS2	ENSG00000140988.16	1.45287	7.43419e-12	-11.1288	3.02663e-10	-9.51904
DNASE1L2	ENSG00000167968.13	1.52097	7.5025e-12	-11.1248	3.05162e-10	-9.51547
RNA5SP441	ENSG00000252618.1	1.79814	7.55111e-12	-11.122	3.06856e-10	-9.51307
LFNG	ENSG00000106003.13	1.65005	7.93638e-12	-11.1004	3.22214e-10	-9.49186
LINC01276	ENSG00000226917.6	2.01641	7.99914e-12	-11.097	3.24463e-10	-9.48884
AP001619.2	ENSG00000236545.1	1.95273	8.20215e-12	-11.0861	3.32391e-10	-9.47835
GTF2H4	ENSG00000213780.11	1.53202	8.25382e-12	-11.0833	3.34177e-10	-9.47602
PWWP3A	ENSG00000160953.16	1.48808	8.42598e-12	-11.0744	3.40834e-10	-9.46746
TMEM109	ENSG00000110108.10	1.84105	8.51854e-12	-11.0696	3.44261e-10	-9.46311
AC016026.2	ENSG00000286990.1	2.19566	8.66301e-12	-11.0623	3.49779e-10	-9.45621
SH3BP1	ENSG00000100092.24	1.79144	8.68788e-12	-11.0611	3.50323e-10	-9.45553
LIN9	ENSG00000183814.15	2.07988	8.70036e-12	-11.0605	3.50323e-10	-9.45553
AC069503.1	ENSG00000255856.2	2.07988	8.70036e-12	-11.0605	3.50323e-10	-9.45553
PNMT	ENSG00000141744.4	1.42201	8.73266e-12	-11.0589	3.51302e-10	-9.45432
MIR648	ENSG00000207780.1	2.11539	8.85968e-12	-11.0526	3.55761e-10	-9.44884
AC091390.2	ENSG00000239486.1	2.11539	8.85968e-12	-11.0526	3.55761e-10	-9.44884
DDR1	ENSG00000204580.13	1.52771	9.20527e-12	-11.036	3.69302e-10	-9.43262
S100A1	ENSG00000160678.12	1.72094	9.47024e-12	-11.0236	3.79376e-10	-9.42093
AC027682.6	ENSG00000276075.1	2.00707	9.47545e-12	-11.0234	3.79376e-10	-9.42093
APOBEC3F	ENSG00000128394.17	2.27764	9.48225e-12	-11.0231	3.79376e-10	-9.42093
RIPOR1	ENSG00000039523.20	1.94422	9.63031e-12	-11.0164	3.84252e-10	-9.41538
TPTEP2	ENSG00000244627.5	1.94422	9.63031e-12	-11.0164	3.84252e-10	-9.41538
AC004241.5	ENSG00000280054.1	1.94422	9.63031e-12	-11.0164	3.84252e-10	-9.41538
TMEM121	ENSG00000184986.11	1.74106	9.72326e-12	-11.0122	3.87609e-10	-9.41161
VARS2	ENSG00000137411.19	1.52341	1.02616e-11	-10.9888	4.08414e-10	-9.3889
AC004241.1	ENSG00000257433.6	1.91183	1.0273e-11	-10.9883	4.08414e-10	-9.3889
AC020913.1	ENSG00000268056.5	1.91183	1.0273e-11	-10.9883	4.08414e-10	-9.3889
E4F1	ENSG00000167967.16	1.50837	1.03562e-11	-10.9848	4.10981e-10	-9.38618
C8orf82	ENSG00000213563.7	1.50837	1.03562e-11	-10.9848	4.10981e-10	-9.38618
PCYT2	ENSG00000185813.11	1.37998	1.06124e-11	-10.9742	4.20768e-10	-9.37596
AL662884.1	ENSG00000273333.2	1.11585	1.0637e-11	-10.9732	4.21363e-10	-9.37534
PGAP3	ENSG00000161395.14	1.39009	1.09945e-11	-10.9588	4.35135e-10	-9.36138
DBN1	ENSG00000113758.13	1.5996	1.12393e-11	-10.9493	4.44424e-10	-9.3522
ELAVL3	ENSG00000196361.10	1.67254	1.13004e-11	-10.9469	4.46439e-10	-9.35024
FGFR3	ENSG00000068078.20	1.75591	1.13394e-11	-10.9454	4.47575e-10	-9.34913
AL669830.1	ENSG00000288473.1	1.51912	1.1434e-11	-10.9418	4.50904e-10	-9.34592
RBM38	ENSG00000132819.17	2.02748	1.18787e-11	-10.9252	4.68024e-10	-9.32973
PBX2	ENSG00000204304.12	1.11203	1.22076e-11	-10.9134	4.80552e-10	-9.31826
PDIA2	ENSG00000185615.16	1.70901	1.22915e-11	-10.9104	4.82751e-10	-9.31628
AL162258.2	ENSG00000272030.1	1.70901	1.22915e-11	-10.9104	4.82751e-10	-9.31628
RNU6-933P	ENSG00000207153.1	1.96127	1.22964e-11	-10.9102	4.82751e-10	-9.31628
FSCN1	ENSG00000075618.18	1.87385	1.25404e-11	-10.9017	4.9189e-10	-9.30813
NDUFB10	ENSG00000140990.15	1.45907	1.26441e-11	-10.8981	4.95078e-10	-9.30533
SNORA10	ENSG00000206811.1	1.45907	1.26441e-11	-10.8981	4.95078e-10	-9.30533
AANAT	ENSG00000129673.10	1.72873	1.26812e-11	-10.8968	4.96089e-10	-9.30444
BRICD5	ENSG00000182685.7	1.51484	1.27344e-11	-10.895	4.96845e-10	-9.30378
PGP	ENSG00000184207.9	1.51484	1.27344e-11	-10.895	4.96845e-10	-9.30378
AC009065.7	ENSG00000261532.1	1.51484	1.27344e-11	-10.895	4.96845e-10	-9.30378
KLHL21	ENSG00000162413.16	1.77154	1.31661e-11	-10.8805	5.13234e-10	-9.28968
LLGL2	ENSG00000073350.14	1.68457	1.34283e-11	-10.872	5.22528e-10	-9.28189
CARD9	ENSG00000187796.15	1.68457	1.34283e-11	-10.872	5.22528e-10	-9.28189
LARGE2	ENSG00000165905.18	2.01783	1.40933e-11	-10.851	5.47921e-10	-9.26128
GAL3ST2	ENSG00000154252.12	1.51058	1.41763e-11	-10.8484	5.50174e-10	-9.2595
U47924.3	ENSG00000275703.1	1.51058	1.41763e-11	-10.8484	5.50174e-10	-9.2595
ARHGEF17	ENSG00000110237.5	1.86615	1.45695e-11	-10.8366	5.64936e-10	-9.248
AC080112.3	ENSG00000278918.1	1.83847	1.49621e-11	-10.825	5.79649e-10	-9.23684
CTCF	ENSG00000102974.16	1.76496	1.50983e-11	-10.8211	5.84411e-10	-9.23328
LETM1	ENSG00000168924.15	1.67885	1.52377e-11	-10.8171	5.89288e-10	-9.22967
MIR6873	ENSG00000284517.1	1.06544	1.541e-11	-10.8122	5.95431e-10	-9.22517
Y_RNA	ENSG00000201535.2	2.1199	1.55543e-11	-10.8081	5.99951e-10	-9.22188
SETP16	ENSG00000254621.1	2.1199	1.55543e-11	-10.8081	5.99951e-10	-9.22188
CBARP	ENSG00000099625.13	1.50633	1.57743e-11	-10.8021	6.07903e-10	-9.21617
S100A13	ENSG00000189171.14	1.69718	1.5908e-11	-10.7984	6.12522e-10	-9.21288
Y_RNA	ENSG00000201208.1	1.88772	1.63022e-11	-10.7878	6.27151e-10	-9.20263
DDX54	ENSG00000123064.13	1.80542	1.74901e-11	-10.7572	6.71674e-10	-9.17284
RRP1	ENSG00000160214.13	1.80542	1.74901e-11	-10.7572	6.71674e-10	-9.17284
NOC2L	ENSG00000188976.11	1.50209	1.75445e-11	-10.7559	6.73176e-10	-9.17187
AL355987.5	ENSG00000274356.1	1.58004	1.78589e-11	-10.7481	6.84642e-10	-9.16454
AL162258.1	ENSG00000271853.5	1.69131	1.80787e-11	-10.7428	6.92466e-10	-9.1596
SNORA78	ENSG00000273587.1	1.43147	1.85688e-11	-10.7312	7.10622e-10	-9.14836
RPL3L	ENSG00000140986.8	1.45644	1.91991e-11	-10.7167	7.34103e-10	-9.13424
TP73-AS3	ENSG00000227589.1	1.59388	1.93022e-11	-10.7144	7.37404e-10	-9.13229
MLST8	ENSG00000167965.18	1.49786	1.95046e-11	-10.7099	7.44492e-10	-9.12814
SIVA1	ENSG00000184990.13	1.57518	2.00237e-11	-10.6985	7.63642e-10	-9.11711
IGLV3-9	ENSG00000211670.2	2.698	2.00696e-11	-10.6975	7.6473e-10	-9.11649
SNHG9	ENSG00000255198.4	1.42775	2.04916e-11	-10.6884	7.80134e-10	-9.10783
P3H3	ENSG00000110811.20	1.55736	2.06141e-11	-10.6858	7.83443e-10	-9.10599
VWA1	ENSG00000179403.12	1.55736	2.06141e-11	-10.6858	7.83443e-10	-9.10599
CIRBP-AS1	ENSG00000267493.4	1.52409	2.13988e-11	-10.6696	8.12565e-10	-9.09014
AC145207.1	ENSG00000235296.1	1.40123	2.14192e-11	-10.6692	8.12635e-10	-9.0901
AL139246.4	ENSG00000229393.1	1.49365	2.16741e-11	-10.6641	8.20939e-10	-9.08569
HCRT	ENSG00000161610.1	1.96125	2.16753e-11	-10.664	8.20939e-10	-9.08569
IGLV2-8	ENSG00000278196.3	2.6171	2.18619e-11	-10.6603	8.26582e-10	-9.08271
MIR650	ENSG00000284049.1	2.6171	2.18619e-11	-10.6603	8.26582e-10	-9.08271
RPS18	ENSG00000231500.7	1.02987	2.20747e-11	-10.6561	8.33912e-10	-9.07888
FBF1	ENSG00000188878.19	1.66184	2.21757e-11	-10.6541	8.37007e-10	-9.07727
CD82	ENSG00000085117.12	2.17827	2.23812e-11	-10.6501	8.44042e-10	-9.07364
AC138207.3	ENSG00000264148.1	2.54603	2.26476e-11	-10.645	8.53356e-10	-9.06887
APOBEC3G	ENSG00000239713.9	2.31541	2.28576e-11	-10.641	8.60535e-10	-9.06523
CRY2	ENSG00000121671.12	1.81655	2.30782e-11	-10.6368	8.68095e-10	-9.06143
ELK2BP	ENSG00000234402.1	1.79141	2.31762e-11	-10.635	8.71036e-10	-9.05996
BX470102.1	ENSG00000238279.1	1.9265	2.33126e-11	-10.6324	8.75414e-10	-9.05779
RTEL1	ENSG00000258366.9	1.53579	2.35234e-11	-10.6285	8.8258e-10	-9.05425
HCG21	ENSG00000233529.1	1.50422	2.40275e-11	-10.6193	9.00725e-10	-9.04541
SIPA1	ENSG00000213445.10	1.58393	2.43274e-11	-10.6139	9.11191e-10	-9.04039
S100A4	ENSG00000196154.12	1.89417	2.46353e-11	-10.6084	9.21937e-10	-9.0353
AC007292.3	ENSG00000269807.1	1.95226	2.548e-11	-10.5938	9.51932e-10	-9.02139
AC020913.3	ENSG00000269836.1	1.95226	2.548e-11	-10.5938	9.51932e-10	-9.02139
AL359837.1	ENSG00000229652.1	2.21113	2.63766e-11	-10.5788	9.8362e-10	-9.00717
SENCR	ENSG00000254703.2	2.21113	2.63766e-11	-10.5788	9.8362e-10	-9.00717
PITPNA-AS1	ENSG00000236618.2	1.76104	2.63953e-11	-10.5785	9.8362e-10	-9.00717
FES	ENSG00000182511.12	1.63405	2.67435e-11	-10.5728	9.95754e-10	-9.00185
NECAB3	ENSG00000125967.17	2.08673	2.69141e-11	-10.57	1.00126e-09	-8.99945
COL11A2P1	ENSG00000228688.1	1.31477	2.72536e-11	-10.5646	1.01299e-09	-8.99439
AC133539.1	ENSG00000270385.1	1.91794	2.72755e-11	-10.5642	1.01299e-09	-8.99439
PNPLA7	ENSG00000130653.16	1.54332	2.87943e-11	-10.5407	1.0676e-09	-8.97159
LCN10	ENSG00000187922.14	1.54332	2.87943e-11	-10.5407	1.0676e-09	-8.97159
DMPK	ENSG00000104936.19	1.73253	2.9585e-11	-10.5289	1.09599e-09	-8.96019
MUCL3	ENSG00000168631.13	1.49563	2.96973e-11	-10.5273	1.09922e-09	-8.95891
NEK6	ENSG00000119408.17	1.94333	2.99159e-11	-10.5241	1.10638e-09	-8.95609
CARD11	ENSG00000198286.10	1.75438	3.02305e-11	-10.5196	1.11708e-09	-8.95192
CLPTM1	ENSG00000104853.16	1.77753	3.0604e-11	-10.5142	1.12899e-09	-8.94731
FO393400.1	ENSG00000285382.1	1.77753	3.0604e-11	-10.5142	1.12899e-09	-8.94731
HMGB1P1	ENSG00000124097.7	2.04138	3.10242e-11	-10.5083	1.14353e-09	-8.94175
NME4	ENSG00000103202.13	1.64503	3.20831e-11	-10.4937	1.18058e-09	-8.9279
AC132872.2	ENSG00000264548.1	1.64503	3.20831e-11	-10.4937	1.18058e-09	-8.9279
AC104010.1	ENSG00000275725.1	2.19819	3.21633e-11	-10.4926	1.18254e-09	-8.92718
RPS15AP32	ENSG00000242461.1	2.07584	3.22068e-11	-10.4921	1.18316e-09	-8.92696
MIR4292	ENSG00000265806.1	1.58797	3.31307e-11	-10.4798	1.21608e-09	-8.91504
RNF151	ENSG00000179580.10	1.40927	3.33495e-11	-10.4769	1.22309e-09	-8.91254
CR392000.2	ENSG00000283769.1	1.87786	3.33968e-11	-10.4763	1.22381e-09	-8.91229
MYADML2	ENSG00000185105.5	1.38361	3.44014e-11	-10.4634	1.25945e-09	-8.89982
AL022318.2	ENSG00000259421.1	2.39281	3.44268e-11	-10.4631	1.25945e-09	-8.89982
AC133552.1	ENSG00000260714.1	2.28596	3.50571e-11	-10.4552	1.28145e-09	-8.8923
NOL4L	ENSG00000197183.14	1.77064	3.51226e-11	-10.4544	1.28278e-09	-8.89185
PDLIM7	ENSG00000196923.14	1.60257	3.57188e-11	-10.4471	1.30347e-09	-8.8849
DECR2	ENSG00000242612.7	1.63947	3.62396e-11	-10.4408	1.32029e-09	-8.87933
AC008481.3	ENSG00000267477.1	1.63947	3.62396e-11	-10.4408	1.32029e-09	-8.87933
SSH3	ENSG00000172830.13	1.58292	3.71808e-11	-10.4297	1.35002e-09	-8.86966
ZNF653	ENSG00000161914.10	1.69955	3.71825e-11	-10.4297	1.35002e-09	-8.86966
S100A6	ENSG00000197956.10	1.90096	3.72091e-11	-10.4294	1.35002e-09	-8.86966
AC011498.3	ENSG00000267255.1	1.90096	3.72091e-11	-10.4294	1.35002e-09	-8.86966
AC092723.5	ENSG00000285163.1	1.90096	3.72091e-11	-10.4294	1.35002e-09	-8.86966
CHID1	ENSG00000177830.18	1.35646	3.82129e-11	-10.4178	1.38529e-09	-8.85846
AC087289.3	ENSG00000267426.5	1.65653	3.83909e-11	-10.4158	1.3906e-09	-8.8568
RNF223	ENSG00000237330.3	1.39082	3.91423e-11	-10.4074	1.41665e-09	-8.84874
NCOR2	ENSG00000196498.13	1.29181	3.95324e-11	-10.403	1.42581e-09	-8.84594
IZUMO4	ENSG00000099840.14	1.74114	3.95573e-11	-10.4028	1.42581e-09	-8.84594
GGA1	ENSG00000100083.19	1.74114	3.95573e-11	-10.4028	1.42581e-09	-8.84594
FLI1	ENSG00000151702.17	1.74114	3.95573e-11	-10.4028	1.42581e-09	-8.84594
CFAP251	ENSG00000158023.10	1.74114	3.95573e-11	-10.4028	1.42581e-09	-8.84594
ENO2	ENSG00000111674.9	1.45498	4.00065e-11	-10.3979	1.44082e-09	-8.84139
CHTOP	ENSG00000160679.13	1.67449	4.04192e-11	-10.3934	1.45379e-09	-8.8375
RER1	ENSG00000157916.20	1.46862	4.04351e-11	-10.3932	1.45379e-09	-8.8375
Y_RNA	ENSG00000252761.1	1.5132	4.04846e-11	-10.3927	1.45379e-09	-8.8375
RN7SL385P	ENSG00000241333.3	1.8134	4.04985e-11	-10.3926	1.45379e-09	-8.8375
SPEN	ENSG00000065526.12	1.63393	4.09086e-11	-10.3882	1.46731e-09	-8.83348
Z99716.1	ENSG00000224883.1	1.92562	4.10896e-11	-10.3863	1.4726e-09	-8.83192
AGER	ENSG00000204305.14	1.07145	4.21977e-11	-10.3747	1.51108e-09	-8.82071
NARF-AS1	ENSG00000266445.1	1.71342	4.38828e-11	-10.3577	1.57015e-09	-8.80406
AC067930.1	ENSG00000254741.1	1.54168	4.39493e-11	-10.357	1.57125e-09	-8.80375
IKZF3	ENSG00000161405.17	1.39829	4.44709e-11	-10.3519	1.58861e-09	-8.79898
FOXP4-AS1	ENSG00000234753.5	1.86174	4.50821e-11	-10.346	1.60914e-09	-8.79341
AC080112.2	ENSG00000278346.1	1.73456	4.51954e-11	-10.3449	1.61057e-09	-8.79302
AC068580.5	ENSG00000287484.1	1.73456	4.51954e-11	-10.3449	1.61057e-09	-8.79302
AL645608.8	ENSG00000273443.1	1.40975	4.5812e-11	-10.339	1.63122e-09	-8.78749
AC003070.2	ENSG00000267446.1	2.09046	4.73481e-11	-10.3247	1.68319e-09	-8.77387
AL034550.3	ENSG00000286311.1	2.09046	4.73481e-11	-10.3247	1.68319e-09	-8.77387
CHAF1A	ENSG00000167670.16	1.68732	4.80181e-11	-10.3186	1.70563e-09	-8.76812
AC091132.2	ENSG00000236234.1	2.48713	4.81692e-11	-10.3172	1.70962e-09	-8.7671
RPTOR	ENSG00000141564.15	1.06133	4.93476e-11	-10.3067	1.75003e-09	-8.75695
INPP5K	ENSG00000132376.20	1.7071	4.99698e-11	-10.3013	1.77067e-09	-8.75186
CAND2	ENSG00000144712.12	1.88418	5.05335e-11	-10.2964	1.7892e-09	-8.74734
MIR6833	ENSG00000277264.1	1.06595	5.13006e-11	-10.2899	1.8149e-09	-8.74115
AC068580.2	ENSG00000230834.1	1.72802	5.15961e-11	-10.2874	1.82389e-09	-8.739
AC023090.2	ENSG00000279077.1	2.01079	5.18986e-11	-10.2848	1.832e-09	-8.73707
AL031600.2	ENSG00000261430.1	1.38014	5.19087e-11	-10.2848	1.832e-09	-8.73707
MIR7106	ENSG00000276908.1	1.85374	5.22966e-11	-10.2815	1.84421e-09	-8.73419
KCTD17	ENSG00000100379.17	1.94285	5.27493e-11	-10.2778	1.8572e-09	-8.73114
AL034422.1	ENSG00000286240.1	1.94285	5.27493e-11	-10.2778	1.8572e-09	-8.73114
B3GALT4	ENSG00000235863.4	1.02172	5.3107e-11	-10.2748	1.8683e-09	-8.72855
AC027682.5	ENSG00000261396.1	2.04365	5.46702e-11	-10.2622	1.92022e-09	-8.71665
AC023090.1	ENSG00000267015.1	2.04365	5.46702e-11	-10.2622	1.92022e-09	-8.71665
MIR6722	ENSG00000278756.1	1.53224	5.47613e-11	-10.2615	1.92189e-09	-8.71627
KDM2B	ENSG00000089094.19	1.63945	5.54427e-11	-10.2562	1.94371e-09	-8.71137
SFTA2	ENSG00000196260.5	1.47016	5.54715e-11	-10.2559	1.94371e-09	-8.71137
KCTD9P3	ENSG00000187988.5	2.20625	5.61616e-11	-10.2506	1.96633e-09	-8.70634
EEF1AKMT2	ENSG00000203791.15	2.07923	5.66909e-11	-10.2465	1.98328e-09	-8.70262
AC145098.2	ENSG00000279821.1	1.61744	5.86233e-11	-10.2319	2.04925e-09	-8.6884
S100A3	ENSG00000188015.10	1.87587	5.87931e-11	-10.2307	2.05356e-09	-8.68749
RARA	ENSG00000131759.18	1.7215	5.8857e-11	-10.2302	2.05416e-09	-8.68737
CBL	ENSG00000110395.7	1.54479	6.00634e-11	-10.2214	2.09461e-09	-8.6789
DIRAS1	ENSG00000176490.5	1.74341	6.0418e-11	-10.2188	2.1053e-09	-8.67669
AC027682.7	ENSG00000280214.1	2.00073	6.14317e-11	-10.2116	2.13893e-09	-8.6698
RPL5P22	ENSG00000239198.1	2.46802	6.15101e-11	-10.2111	2.13997e-09	-8.66959
AC099811.3	ENSG00000267658.1	1.93375	6.18547e-11	-10.2086	2.14941e-09	-8.66768
BIK	ENSG00000100290.3	1.79137	6.18792e-11	-10.2085	2.14941e-09	-8.66768
MARK4	ENSG00000007047.15	1.38378	6.49414e-11	-10.1875	2.254e-09	-8.64705
ECI1	ENSG00000167969.13	1.44809	6.71903e-11	-10.1727	2.33022e-09	-8.6326
ADSS1	ENSG00000185100.11	1.52287	6.80952e-11	-10.1669	2.35974e-09	-8.62714
RTEL1-TNFRSF6B	ENSG00000026036.22	1.50655	6.86759e-11	-10.1632	2.37612e-09	-8.62413
INF2	ENSG00000203485.14	1.50655	6.86759e-11	-10.1632	2.37612e-09	-8.62413
PMS2P12	ENSG00000228546.2	2.10611	6.94187e-11	-10.1585	2.39994e-09	-8.6198
GCK	ENSG00000106633.17	1.66917	7.00928e-11	-10.1543	2.41944e-09	-8.61629
NR2F6	ENSG00000160113.5	1.66917	7.00928e-11	-10.1543	2.41944e-09	-8.61629
PSMB7	ENSG00000136930.13	1.83789	7.0157e-11	-10.1539	2.41976e-09	-8.61623
OCEL1	ENSG00000099330.9	1.75967	7.04346e-11	-10.1522	2.42743e-09	-8.61485
AP003721.3	ENSG00000256944.1	1.81012	7.10747e-11	-10.1483	2.44757e-09	-8.61126
PPP1R1B	ENSG00000131771.14	1.43099	7.28825e-11	-10.1374	2.50786e-09	-8.6007
GSE1	ENSG00000131149.19	1.04438	7.4033e-11	-10.1306	2.54546e-09	-8.59423
DDX41	ENSG00000183258.12	1.60654	7.42838e-11	-10.1291	2.55209e-09	-8.5931
AC245028.1	ENSG00000226477.1	2.66333	7.46501e-11	-10.127	2.56268e-09	-8.59131
AL031846.1	ENSG00000225720.6	2.28303	7.49571e-11	-10.1252	2.57121e-09	-8.58986
AL589739.1	ENSG00000272161.1	1.4576	7.53653e-11	-10.1228	2.5832e-09	-8.58784
AC067930.5	ENSG00000279605.1	1.51821	7.58773e-11	-10.1199	2.59872e-09	-8.58524
PODNL1	ENSG00000132000.13	1.70856	7.64093e-11	-10.1169	2.60748e-09	-8.58378
CHST12	ENSG00000136213.10	1.70856	7.64093e-11	-10.1169	2.60748e-09	-8.58378
AC087749.2	ENSG00000264829.1	1.70856	7.64093e-11	-10.1169	2.60748e-09	-8.58378
MIR7114	ENSG00000284317.1	1.70856	7.64093e-11	-10.1169	2.60748e-09	-8.58378
SSTR3	ENSG00000278195.2	1.89085	7.64292e-11	-10.1167	2.60748e-09	-8.58378
RN7SKP130	ENSG00000201794.1	2.02259	7.72018e-11	-10.1124	2.6318e-09	-8.57975
AL355994.2	ENSG00000232456.1	1.95175	7.92453e-11	-10.101	2.69728e-09	-8.56907
AC018695.5	ENSG00000270698.1	1.95175	7.92453e-11	-10.101	2.69728e-09	-8.56907
PIK3CD	ENSG00000171608.16	1.66317	7.93995e-11	-10.1002	2.70044e-09	-8.56857
RNF5	ENSG00000204308.8	1.05319	8.0503e-11	-10.0942	2.73586e-09	-8.56291
IRF8	ENSG00000140968.11	1.83002	8.11351e-11	-10.0908	2.75521e-09	-8.55984
CSTB	ENSG00000160213.9	1.80258	8.1906e-11	-10.0867	2.7771e-09	-8.55641
AP001053.1	ENSG00000287507.1	1.80258	8.1906e-11	-10.0867	2.7771e-09	-8.55641
RNF212	ENSG00000178222.13	1.43996	8.20822e-11	-10.0858	2.78094e-09	-8.55581
E2F1	ENSG00000101412.13	2.09443	8.33092e-11	-10.0793	2.81817e-09	-8.55003
Y_RNA	ENSG00000200552.1	2.09443	8.33092e-11	-10.0793	2.81817e-09	-8.55003
FAM193B	ENSG00000146067.16	1.60113	8.35426e-11	-10.0781	2.82173e-09	-8.54949
PCOLCE-AS1	ENSG00000224729.6	1.60113	8.35426e-11	-10.0781	2.82173e-09	-8.54949
NAPRT	ENSG00000147813.16	1.51356	8.45066e-11	-10.0731	2.84991e-09	-8.54517
AC067930.4	ENSG00000255050.1	1.51356	8.45066e-11	-10.0731	2.84991e-09	-8.54517
TOM1	ENSG00000100284.21	1.98083	8.57121e-11	-10.067	2.88614e-09	-8.53968
NOL4L-DT	ENSG00000204393.7	1.98083	8.57121e-11	-10.067	2.88614e-09	-8.53968
GPSM3	ENSG00000213654.10	1.09878	8.83952e-11	-10.0536	2.97421e-09	-8.52663
AC005363.2	ENSG00000277602.1	1.38388	8.92394e-11	-10.0494	3.00033e-09	-8.52283
AC005387.1	ENSG00000268938.2	1.72333	8.99707e-11	-10.0459	3.0226e-09	-8.51962
AL022237.1	ENSG00000234735.1	1.8512	9.1993e-11	-10.0362	3.08583e-09	-8.51063
AL135818.1	ENSG00000258875.6	1.8512	9.1993e-11	-10.0362	3.08583e-09	-8.51063
APOBEC3H	ENSG00000100298.16	2.26808	9.24524e-11	-10.0341	3.09652e-09	-8.50913
RPS27P5	ENSG00000238183.2	2.26808	9.24524e-11	-10.0341	3.09652e-09	-8.50913
ZNF70P1	ENSG00000225463.1	1.00171	9.25767e-11	-10.0335	3.09833e-09	-8.50887
PREX1	ENSG00000124126.14	1.76967	9.37758e-11	-10.0279	3.13607e-09	-8.50361
CEP131	ENSG00000141577.14	1.41915	9.7836e-11	-10.0095	3.26937e-09	-8.48554
MIR3198-1	ENSG00000264757.1	2.21487	9.80259e-11	-10.0087	3.27323e-09	-8.48502
NUP210	ENSG00000132182.12	1.90678	9.90071e-11	-10.0043	3.30349e-09	-8.48103
AC010646.1	ENSG00000269095.1	1.65125	1.01672e-10	-9.9928	3.38984e-09	-8.46982
GRK6	ENSG00000198055.11	1.44514	1.01998e-10	-9.99141	3.39814e-09	-8.46876
PRR7-AS1	ENSG00000246334.2	1.5382	1.02414e-10	-9.98964	3.40942e-09	-8.46732
AC018695.7	ENSG00000279907.1	1.87378	1.03525e-10	-9.98495	3.44379e-09	-8.46296
Y_RNA	ENSG00000207024.1	1.40309	1.0484e-10	-9.97947	3.48489e-09	-8.45781
GRAMD4	ENSG00000075240.17	1.59036	1.05475e-10	-9.97685	3.50335e-09	-8.45552
SREBF2	ENSG00000198911.12	1.78763	1.08465e-10	-9.96471	3.59995e-09	-8.4437
AC018695.1	ENSG00000214259.3	1.93302	1.09094e-10	-9.9622	3.61809e-09	-8.44152
MAN2A2	ENSG00000196547.15	1.57037	1.09198e-10	-9.96178	3.61884e-09	-8.44143
AC021678.3	ENSG00000253907.1	3.12139	1.09424e-10	-9.96089	3.62358e-09	-8.44086
AC009065.8	ENSG00000261663.1	1.44101	1.12728e-10	-9.94797	3.73019e-09	-8.42827
FOXK2	ENSG00000141568.21	1.36229	1.13388e-10	-9.94543	3.74922e-09	-8.42606
MANBAL	ENSG00000101363.12	1.8979	1.15538e-10	-9.93727	3.81744e-09	-8.41823
ALG12	ENSG00000182858.14	1.71009	1.16856e-10	-9.93235	3.85808e-09	-8.41363
MORN1	ENSG00000116151.14	1.32598	1.17713e-10	-9.92918	3.88346e-09	-8.41078
TOMM40	ENSG00000130204.13	1.86531	1.20285e-10	-9.91979	3.96238e-09	-8.40204
SRC	ENSG00000197122.12	1.86531	1.20285e-10	-9.91979	3.96238e-09	-8.40204
MIR4681	ENSG00000265719.1	2.11072	1.22077e-10	-9.91337	4.01841e-09	-8.39595
RAE1	ENSG00000101146.13	1.83499	1.23333e-10	-9.90892	4.05671e-09	-8.39183
KCNK4	ENSG00000182450.13	1.39545	1.26915e-10	-9.89649	4.1714e-09	-8.37972
AL050349.1	ENSG00000229188.2	1.99156	1.28123e-10	-9.89237	4.20797e-09	-8.37593
WDR46	ENSG00000227057.10	1.00774	1.2884e-10	-9.88995	4.22567e-09	-8.3741
PRR7	ENSG00000131188.12	1.51139	1.28854e-10	-9.8899	4.22567e-09	-8.3741
AL355987.1	ENSG00000204003.8	1.47958	1.29155e-10	-9.88889	4.23241e-09	-8.37341
PRPSAP1	ENSG00000161542.17	1.70351	1.33018e-10	-9.87609	4.35251e-09	-8.36126
ENTPD8	ENSG00000188833.10	1.70351	1.33018e-10	-9.87609	4.35251e-09	-8.36126
ERBB2	ENSG00000141736.14	1.31936	1.40357e-10	-9.85276	4.58925e-09	-8.33826
MAP4K2	ENSG00000168067.12	1.5236	1.42186e-10	-9.84714	4.64559e-09	-8.33296
LINC01975	ENSG00000263312.1	1.82695	1.42582e-10	-9.84593	4.65508e-09	-8.33207
AATBC	ENSG00000215458.8	1.77283	1.43104e-10	-9.84435	4.66519e-09	-8.33113
AC027796.2	ENSG00000262248.1	1.77283	1.43104e-10	-9.84435	4.66519e-09	-8.33113
FMOD	ENSG00000122176.12	2.14095	1.47811e-10	-9.83029	4.81506e-09	-8.3174
PEX16	ENSG00000121680.16	1.91452	1.4943e-10	-9.82556	4.86422e-09	-8.31299
P2RX5	ENSG00000083454.22	1.69697	1.51298e-10	-9.82017	4.91411e-09	-8.30856
NOXA1	ENSG00000188747.8	1.69697	1.51298e-10	-9.82017	4.91411e-09	-8.30856
AP001107.5	ENSG00000254510.2	1.69697	1.51298e-10	-9.82017	4.91411e-09	-8.30856
HLA-DPB1	ENSG00000223865.11	1.42869	1.51794e-10	-9.81875	4.92295e-09	-8.30777
AC005258.1	ENSG00000273734.1	1.42869	1.51794e-10	-9.81875	4.92295e-09	-8.30777
KCNK4-TEX40	ENSG00000257069.6	1.38786	1.53405e-10	-9.81416	4.97155e-09	-8.30351
AC145207.2	ENSG00000262413.1	1.39962	1.58561e-10	-9.7998	5.13486e-09	-8.28947
RNU6-611P	ENSG00000207003.1	1.84853	1.61852e-10	-9.79088	5.23758e-09	-8.28087
LINC02022	ENSG00000232746.1	1.94183	1.64153e-10	-9.78475	5.30813e-09	-8.27506
S100A5	ENSG00000196420.7	1.81895	1.64668e-10	-9.78339	5.32088e-09	-8.27402
TBXA2R	ENSG00000006638.13	1.56906	1.66928e-10	-9.77747	5.38995e-09	-8.26842
RNU6-677P	ENSG00000252723.2	2.45202	1.67782e-10	-9.77525	5.41357e-09	-8.26652
LRRC28	ENSG00000168904.15	2.04862	1.69903e-10	-9.7698	5.47797e-09	-8.26138
ATN1	ENSG00000111676.15	1.4379	1.71065e-10	-9.76684	5.51139e-09	-8.25874
ARHGDIA	ENSG00000141522.12	1.39574	1.74433e-10	-9.75837	5.61581e-09	-8.25059
BCL7A	ENSG00000110987.9	1.90535	1.74564e-10	-9.75805	5.6159e-09	-8.25058
IL17REL	ENSG00000188263.10	1.64543	1.75926e-10	-9.75467	5.65146e-09	-8.24784
AC027290.2	ENSG00000280138.1	1.64543	1.75926e-10	-9.75467	5.65146e-09	-8.24784
AL031008.1	ENSG00000275438.1	1.42053	1.84715e-10	-9.7335	5.92947e-09	-8.22698
AL049840.1	ENSG00000202275.1	1.84022	1.87443e-10	-9.72713	6.01264e-09	-8.22093
MICALL2	ENSG00000164877.19	1.43372	1.88924e-10	-9.72371	6.05575e-09	-8.21783
HAMP	ENSG00000105697.9	2.00299	1.91249e-10	-9.7184	6.12136e-09	-8.21315
DYRK3-AS1	ENSG00000237605.2	2.00299	1.91249e-10	-9.7184	6.12136e-09	-8.21315
GRB7	ENSG00000141738.14	1.46187	1.94953e-10	-9.71007	6.23086e-09	-8.20545
NFIC	ENSG00000141905.19	1.46187	1.94953e-10	-9.71007	6.23086e-09	-8.20545
SLC7A5	ENSG00000103257.9	1.68397	1.95287e-10	-9.70933	6.23699e-09	-8.20502
MYL8P	ENSG00000229596.3	1.01069	2.02055e-10	-9.69453	6.44847e-09	-8.19054
LAT2	ENSG00000086730.17	2.03739	2.02204e-10	-9.69421	6.44856e-09	-8.19054
SLC43A2	ENSG00000167703.15	1.42956	2.08559e-10	-9.68077	6.64642e-09	-8.17741
AC010768.3	ENSG00000255106.1	2.20978	2.08962e-10	-9.67993	6.65443e-09	-8.17689
AC005954.2	ENSG00000267205.1	1.65792	2.10576e-10	-9.67659	6.70098e-09	-8.17386
ARHGAP39	ENSG00000147799.11	1.38802	2.10861e-10	-9.676	6.70518e-09	-8.17359
DOK3	ENSG00000146094.15	1.53956	2.1386e-10	-9.66987	6.79564e-09	-8.16777
AC133552.2	ENSG00000262587.2	2.11563	2.14705e-10	-9.66816	6.81757e-09	-8.16637
MEN1	ENSG00000133895.17	1.52152	2.16962e-10	-9.66362	6.88429e-09	-8.16214
LCN6	ENSG00000267206.6	1.47239	2.17969e-10	-9.6616	6.91126e-09	-8.16044
AC011498.6	ENSG00000267769.1	1.77614	2.18389e-10	-9.66077	6.91957e-09	-8.15992
RGL2	ENSG00000237441.10	0.998103	2.18688e-10	-9.66018	6.92185e-09	-8.15978
PLEKHG5	ENSG00000171680.23	1.488	2.18933e-10	-9.65969	6.92185e-09	-8.15978
GPR162	ENSG00000250510.8	1.488	2.18933e-10	-9.65969	6.92185e-09	-8.15978
USHBP1	ENSG00000130307.12	1.59398	2.19734e-10	-9.6581	6.93721e-09	-8.15882
FAM240C	ENSG00000216921.9	1.59398	2.19734e-10	-9.6581	6.93721e-09	-8.15882
PFDN6	ENSG00000204220.12	0.99284	2.20294e-10	-9.657	6.94991e-09	-8.15802
SKI	ENSG00000157933.10	1.23123	2.21837e-10	-9.65397	6.9936e-09	-8.1553
RPL35AP4	ENSG00000225644.1	1.11028	2.23855e-10	-9.65003	7.05215e-09	-8.15168
RN7SKP214	ENSG00000201078.1	1.92272	2.25381e-10	-9.64708	7.09516e-09	-8.14904
MIR7974	ENSG00000274713.1	1.69826	2.31516e-10	-9.63542	7.28308e-09	-8.13769
EIF1P6	ENSG00000267938.1	1.8872	2.37359e-10	-9.62459	7.46155e-09	-8.12717
AC027601.2	ENSG00000262115.1	1.45309	2.38864e-10	-9.62185	7.5035e-09	-8.12474
CBFA2T2	ENSG00000078699.22	1.72027	2.39913e-10	-9.61995	7.52571e-09	-8.12345
RNU1-84P	ENSG00000202317.1	1.72027	2.39913e-10	-9.61995	7.52571e-09	-8.12345
FFAR1	ENSG00000126266.3	2.02625	2.40262e-10	-9.61932	7.53128e-09	-8.12313
CACTIN-AS1	ENSG00000226800.5	1.5884	2.46786e-10	-9.60768	7.73028e-09	-8.1118
EEF1GP7	ENSG00000236290.1	2.71996	2.50356e-10	-9.60144	7.8279e-09	-8.10635
EIF5AP3	ENSG00000267346.1	1.82373	2.50603e-10	-9.60101	7.8279e-09	-8.10635
AP003721.4	ENSG00000257052.1	1.76861	2.50614e-10	-9.601	7.8279e-09	-8.10635
AC011498.7	ENSG00000280239.1	1.76861	2.50614e-10	-9.601	7.8279e-09	-8.10635
RPL31P2	ENSG00000230837.1	2.06302	2.51257e-10	-9.59988	7.83687e-09	-8.10586
AL121906.1	ENSG00000271803.1	2.06302	2.51257e-10	-9.59988	7.83687e-09	-8.10586
ARHGDIG	ENSG00000242173.10	1.62742	2.53122e-10	-9.59667	7.88944e-09	-8.10295
LINC02570	ENSG00000237923.1	1.38035	2.54507e-10	-9.5943	7.92702e-09	-8.10089
SAP30BP	ENSG00000161526.15	1.56769	2.55214e-10	-9.5931	7.9434e-09	-8.09999
Y_RNA	ENSG00000199466.1	2.10314	2.58037e-10	-9.58832	8.0256e-09	-8.09552
TJP3	ENSG00000105289.15	1.54807	2.6174e-10	-9.58213	8.13502e-09	-8.08964
ARHGAP17	ENSG00000140750.17	1.98192	2.67007e-10	-9.57348	8.287e-09	-8.0816
AC156455.1	ENSG00000256546.2	1.98192	2.67007e-10	-9.57348	8.287e-09	-8.0816
WRAP73	ENSG00000116213.16	1.4634	2.67652e-10	-9.57243	8.29534e-09	-8.08117
HLA-DOA	ENSG00000204252.14	1.4634	2.67652e-10	-9.57243	8.29534e-09	-8.08117
KIFC1	ENSG00000237649.8	1.1182	2.71597e-10	-9.56608	8.41167e-09	-8.07512
IGLV3-10	ENSG00000211669.3	2.62657	2.75066e-10	-9.56056	8.51312e-09	-8.06991
RAPSN	ENSG00000165917.10	1.87821	2.76283e-10	-9.55865	8.53879e-09	-8.0686
MIR1301	ENSG00000221445.3	1.87821	2.76283e-10	-9.55865	8.53879e-09	-8.0686
LINC01627	ENSG00000224648.1	2.29269	2.77768e-10	-9.55632	8.57864e-09	-8.06658
AC048383.1	ENSG00000259503.1	2.47559	2.82392e-10	-9.54915	8.71535e-09	-8.05972
NOTCH4	ENSG00000204301.6	1.06985	2.83277e-10	-9.54779	8.73652e-09	-8.05866
TRIM65	ENSG00000141569.12	1.66468	2.84749e-10	-9.54554	8.77578e-09	-8.05671
FFAR3	ENSG00000185897.7	2.01519	2.85032e-10	-9.54511	8.77834e-09	-8.05659
AC087749.1	ENSG00000264270.1	1.62147	2.85367e-10	-9.5446	8.78253e-09	-8.05638
KCNH4	ENSG00000089558.9	1.81555	2.89309e-10	-9.53864	8.88521e-09	-8.05133
GHDC	ENSG00000167925.16	1.81555	2.89309e-10	-9.53864	8.88521e-09	-8.05133
PAX5	ENSG00000196092.14	1.81555	2.89309e-10	-9.53864	8.88521e-09	-8.05133
HIP1R	ENSG00000130787.14	1.78741	2.90024e-10	-9.53757	8.88856e-09	-8.05117
HSD11B2	ENSG00000176387.7	1.78741	2.90024e-10	-9.53757	8.88856e-09	-8.05117
MIR1910	ENSG00000283416.1	1.78741	2.90024e-10	-9.53757	8.88856e-09	-8.05117
ZBTB42	ENSG00000179627.10	1.54287	2.92474e-10	-9.53391	8.95117e-09	-8.04812
AL583722.1	ENSG00000258430.1	1.54287	2.92474e-10	-9.53391	8.95117e-09	-8.04812
GPR137	ENSG00000173264.15	1.34725	3.08356e-10	-9.51095	9.43067e-09	-8.02546
PLEKHM1	ENSG00000225190.11	2.3409	3.10867e-10	-9.50743	9.49725e-09	-8.0224
PDXK	ENSG00000160209.19	1.70646	3.11396e-10	-9.50669	9.49725e-09	-8.0224
SMIM5	ENSG00000204323.5	1.70646	3.11396e-10	-9.50669	9.49725e-09	-8.0224
SPECC1L-ADORA2A	ENSG00000258555.6	1.70646	3.11396e-10	-9.50669	9.49725e-09	-8.0224
MIR4632	ENSG00000263676.1	2.13394	3.13375e-10	-9.50394	9.55099e-09	-8.01995
USF2	ENSG00000105698.16	1.9715	3.14799e-10	-9.50197	9.58776e-09	-8.01828
COG4	ENSG00000103051.20	1.86928	3.21213e-10	-9.49321	9.77576e-09	-8.00985
PRKCSH	ENSG00000130175.10	1.61555	3.21504e-10	-9.49281	9.77576e-09	-8.00985
MIR135A1	ENSG00000207926.1	1.72932	3.21638e-10	-9.49263	9.77576e-09	-8.00985
AL049840.7	ENSG00000270591.1	1.83722	3.2974e-10	-9.48183	1.00151e-08	-7.99935
MIR4746	ENSG00000266437.1	1.77963	3.33292e-10	-9.47718	1.0116e-08	-7.99499
CLCNKB	ENSG00000184908.18	1.80742	3.3365e-10	-9.47671	1.01199e-08	-7.99482
AL121906.2	ENSG00000275223.1	2.00422	3.37618e-10	-9.47157	1.02332e-08	-7.98999
TNXB	ENSG00000168477.19	0.889346	3.54008e-10	-9.45099	1.07226e-08	-7.9697
RING1	ENSG00000204227.5	0.999084	3.64581e-10	-9.43821	1.10352e-08	-7.95722
AC003950.1	ENSG00000285785.1	2.21915	3.64926e-10	-9.4378	1.10381e-08	-7.95711
AL391244.1	ENSG00000225905.1	1.48066	3.7011e-10	-9.43167	1.11872e-08	-7.95128
TMEM88B	ENSG00000205116.3	1.4971	3.70614e-10	-9.43108	1.11884e-08	-7.95123
Z98749.1	ENSG00000229955.1	2.07848	3.70659e-10	-9.43103	1.11884e-08	-7.95123
CXCR5	ENSG00000160683.5	1.8604	3.73016e-10	-9.42827	1.12518e-08	-7.94878
AL035106.1	ENSG00000286159.1	2.16754	3.76177e-10	-9.42461	1.13394e-08	-7.94541
CELF1	ENSG00000149187.18	1.56628	3.90251e-10	-9.40866	1.17556e-08	-7.92975
LINC00304	ENSG00000180422.3	1.54631	3.99944e-10	-9.398	1.20394e-08	-7.9194
TNFRSF8	ENSG00000120949.15	1.69278	4.02857e-10	-9.39485	1.21188e-08	-7.91654
MIEN1	ENSG00000141741.12	1.40073	4.1187e-10	-9.38524	1.2373e-08	-7.90753
STIP1	ENSG00000168439.17	1.40073	4.1187e-10	-9.38524	1.2373e-08	-7.90753
AP004609.1	ENSG00000245869.2	1.88524	4.18465e-10	-9.37834	1.25625e-08	-7.90092
BABAM1	ENSG00000105393.16	1.58169	4.23771e-10	-9.37287	1.27045e-08	-7.89604
RPS3AP2	ENSG00000219027.2	1.34678	4.23825e-10	-9.37281	1.27045e-08	-7.89604
ACTL10	ENSG00000288649.1	2.02825	4.24061e-10	-9.37257	1.27045e-08	-7.89604
MIR4492	ENSG00000264211.1	1.85157	4.32675e-10	-9.36384	1.29538e-08	-7.8876
CLSTN1	ENSG00000171603.18	1.5608	4.3696e-10	-9.35956	1.30732e-08	-7.88362
SEPTIN3	ENSG00000100167.20	1.7642	4.3889e-10	-9.35764	1.3122e-08	-7.882
COX5BP7	ENSG00000226024.1	2.20435	4.45555e-10	-9.3511	1.33122e-08	-7.87575
AC021683.1	ENSG00000267466.1	2.10795	4.54237e-10	-9.34272	1.35624e-08	-7.86766
MIR4321	ENSG00000284272.1	1.50442	4.56942e-10	-9.34014	1.36339e-08	-7.86538
EDF1	ENSG00000107223.13	1.48745	4.57482e-10	-9.33963	1.36357e-08	-7.86532
CERK	ENSG00000100422.14	1.68599	4.57662e-10	-9.33945	1.36357e-08	-7.86532
CSNK1G2-AS1	ENSG00000180846.8	1.59791	4.57932e-10	-9.3392	1.36357e-08	-7.86532
AC005954.1	ENSG00000267138.1	1.63937	4.65961e-10	-9.33165	1.38654e-08	-7.85807
CRTC1	ENSG00000105662.16	1.57604	4.75307e-10	-9.32303	1.41244e-08	-7.85003
AC010463.1	ENSG00000269307.1	1.57604	4.75307e-10	-9.32303	1.41244e-08	-7.85003
EPPK1	ENSG00000261150.3	1.38044	4.81074e-10	-9.31779	1.42862e-08	-7.84508
AGPAT1	ENSG00000204310.13	0.980027	4.94877e-10	-9.3055	1.46861e-08	-7.83309
PRPF19	ENSG00000110107.9	1.75654	5.02926e-10	-9.2985	1.4904e-08	-7.8267
AC011498.2	ENSG00000267030.1	1.75654	5.02926e-10	-9.2985	1.4904e-08	-7.8267
ACTL10	ENSG00000182584.6	2.01684	5.03233e-10	-9.29823	1.4904e-08	-7.8267
SAMD11	ENSG00000187634.12	1.46663	5.04589e-10	-9.29706	1.49341e-08	-7.82582
OAZ1	ENSG00000104904.12	1.49947	5.08209e-10	-9.29396	1.50109e-08	-7.82359
PEAK3	ENSG00000188305.6	1.49947	5.08209e-10	-9.29396	1.50109e-08	-7.82359
MIR1227	ENSG00000221411.1	1.49947	5.08209e-10	-9.29396	1.50109e-08	-7.82359
AL645728.2	ENSG00000284740.1	1.59208	5.1456e-10	-9.28856	1.51883e-08	-7.81849
FKBP8	ENSG00000105701.16	1.6331	5.2606e-10	-9.27896	1.5507e-08	-7.80947
NARF-IT1	ENSG00000266236.1	1.6331	5.2606e-10	-9.27896	1.5507e-08	-7.80947
Z69667.1	ENSG00000286901.1	1.57041	5.32779e-10	-9.27345	1.56945e-08	-7.80425
MIR4476	ENSG00000265368.1	2.35769	5.34165e-10	-9.27232	1.57248e-08	-7.80341
AC087289.2	ENSG00000267342.1	1.70102	5.42396e-10	-9.26568	1.59565e-08	-7.79706
LINC00528	ENSG00000269220.1	2.09512	5.45302e-10	-9.26336	1.60312e-08	-7.79503
AGPAT3	ENSG00000160216.21	1.54991	5.46839e-10	-9.26214	1.60657e-08	-7.7941
MIR4432HG	ENSG00000228590.2	2.14006	5.50757e-10	-9.25904	1.617e-08	-7.79129
CWC25	ENSG00000273559.5	1.65223	5.58682e-10	-9.25284	1.63917e-08	-7.78538
BUB1B	ENSG00000156970.13	1.7242	5.61477e-10	-9.25067	1.64518e-08	-7.78379
FAM167B	ENSG00000183615.6	1.7242	5.61477e-10	-9.25067	1.64518e-08	-7.78379
AC115099.1	ENSG00000263167.1	1.47786	5.63575e-10	-9.24905	1.65023e-08	-7.78246
AC018695.2	ENSG00000269898.1	1.77535	5.84271e-10	-9.23339	1.70969e-08	-7.76708
ECSIT	ENSG00000130159.14	1.62687	5.93487e-10	-9.22659	1.73551e-08	-7.76057
IL10	ENSG00000136634.7	2.00552	5.96226e-10	-9.22459	1.7412e-08	-7.75915
C20orf144	ENSG00000149609.6	2.00552	5.96226e-10	-9.22459	1.7412e-08	-7.75915
MRPL23	ENSG00000214026.11	1.45735	6.18909e-10	-9.20837	1.80505e-08	-7.74351
ANKRD65	ENSG00000235098.8	1.45735	6.18909e-10	-9.20837	1.80505e-08	-7.74351
TRIM47	ENSG00000132481.7	1.64578	6.31685e-10	-9.1995	1.84109e-08	-7.73493
TSPO	ENSG00000100300.18	1.71693	6.40276e-10	-9.19363	1.86243e-08	-7.72992
FBXL14	ENSG00000171823.7	1.71693	6.40276e-10	-9.19363	1.86243e-08	-7.72992
AC027796.1	ENSG00000261916.1	1.71693	6.40276e-10	-9.19363	1.86243e-08	-7.72992
IL4I1	ENSG00000104951.16	1.58049	6.4843e-10	-9.18814	1.8849e-08	-7.72471
AC091390.1	ENSG00000170409.7	2.08241	6.53392e-10	-9.18483	1.89807e-08	-7.72169
JSRP1	ENSG00000167476.10	1.46834	6.92889e-10	-9.15934	2.01148e-08	-7.69648
MTMR9LP	ENSG00000220785.7	1.68708	7.0083e-10	-9.15439	2.03104e-08	-7.69228
APBA3	ENSG00000011132.12	1.59702	7.01009e-10	-9.15428	2.03104e-08	-7.69228
ARHGEF2	ENSG00000116584.20	1.59702	7.01009e-10	-9.15428	2.03104e-08	-7.69228
RFC2	ENSG00000049541.11	1.99429	7.05286e-10	-9.15163	2.04074e-08	-7.69021
U62631.1	ENSG00000269553.1	1.99429	7.05286e-10	-9.15163	2.04074e-08	-7.69021
EEF1D	ENSG00000104529.17	1.40577	7.07364e-10	-9.15036	2.04541e-08	-7.68922
BAD	ENSG00000002330.14	1.32485	7.24426e-10	-9.14001	2.09094e-08	-7.67966
PLCB3	ENSG00000149782.13	1.32485	7.24426e-10	-9.14001	2.09094e-08	-7.67966
NPB	ENSG00000183979.8	1.2895	7.24536e-10	-9.13994	2.09094e-08	-7.67966
PANK4	ENSG00000157881.16	1.41926	7.27045e-10	-9.13844	2.09681e-08	-7.67844
BX539320.1	ENSG00000278869.1	1.7097	7.295e-10	-9.13697	2.10251e-08	-7.67726
RNF135	ENSG00000181481.14	2.27299	7.34695e-10	-9.13389	2.11609e-08	-7.67447
AC008764.3	ENSG00000268309.1	1.88316	7.37975e-10	-9.13196	2.12415e-08	-7.67281
AC006538.2	ENSG00000267001.1	1.65914	7.56294e-10	-9.12131	2.17546e-08	-7.66245
CLCNKA	ENSG00000186510.12	1.8487	7.61973e-10	-9.11806	2.19036e-08	-7.65948
AC145207.6	ENSG00000263859.1	1.33512	7.62804e-10	-9.11759	2.19132e-08	-7.65929
SF3A2	ENSG00000104897.10	1.4636	7.67713e-10	-9.1148	2.20398e-08	-7.65679
MIR6789	ENSG00000284129.1	1.47983	7.73596e-10	-9.11149	2.21942e-08	-7.65376
VPREB3	ENSG00000128218.8	1.78717	7.76344e-10	-9.10995	2.22586e-08	-7.6525
AL359742.1	ENSG00000275406.1	2.21382	7.78943e-10	-9.10849	2.23185e-08	-7.65133
GRHPR	ENSG00000137106.18	2.06981	7.81457e-10	-9.1071	2.23614e-08	-7.6505
EEF1A1P7	ENSG00000268222.1	2.06981	7.81457e-10	-9.1071	2.23614e-08	-7.6505
AC139795.3	ENSG00000272459.1	1.68016	7.9566e-10	-9.09927	2.27383e-08	-7.64324
AC006538.3	ENSG00000276097.1	1.68016	7.9566e-10	-9.09927	2.27383e-08	-7.64324
AL118516.1	ENSG00000260708.1	1.91053	8.20933e-10	-9.08569	2.34453e-08	-7.62994
AL590822.3	ENSG00000287356.1	1.38464	8.28145e-10	-9.08189	2.3636e-08	-7.62643
MAMDC4	ENSG00000177943.14	1.44354	8.37747e-10	-9.07689	2.3879e-08	-7.62198
AL139246.5	ENSG00000272449.2	1.44354	8.37747e-10	-9.07689	2.3879e-08	-7.62198
AL590822.1	ENSG00000234396.3	1.35691	8.3844e-10	-9.07653	2.38833e-08	-7.6219
LGALS2	ENSG00000100079.7	1.65251	8.55822e-10	-9.06762	2.43312e-08	-7.61384
MYL7	ENSG00000106631.8	1.65251	8.55822e-10	-9.06762	2.43312e-08	-7.61384
CRELD2	ENSG00000184164.15	1.65251	8.55822e-10	-9.06762	2.43312e-08	-7.61384
GCGR	ENSG00000215644.10	1.47496	8.58177e-10	-9.06642	2.43667e-08	-7.6132
LINC01770	ENSG00000225285.1	1.47496	8.58177e-10	-9.06642	2.43667e-08	-7.6132
ZP1	ENSG00000149506.11	1.72632	8.59168e-10	-9.06592	2.43791e-08	-7.61298
TRAPPC6A	ENSG00000007255.10	1.75176	8.80274e-10	-9.05538	2.49458e-08	-7.603
CDC6	ENSG00000094804.12	1.75176	8.80274e-10	-9.05538	2.49458e-08	-7.603
FOXP4	ENSG00000137166.16	1.779	8.92186e-10	-9.04954	2.52346e-08	-7.598
ZNF70	ENSG00000187792.5	1.779	8.92186e-10	-9.04954	2.52346e-08	-7.598
AC027290.1	ENSG00000256152.2	1.779	8.92186e-10	-9.04954	2.52346e-08	-7.598
PPP1R37	ENSG00000104866.11	1.62658	9.09056e-10	-9.04141	2.56623e-08	-7.5907
CC2D1A	ENSG00000132024.17	1.62658	9.09056e-10	-9.04141	2.56623e-08	-7.5907
AL022322.2	ENSG00000279080.1	1.62658	9.09056e-10	-9.04141	2.56623e-08	-7.5907
AC145207.5	ENSG00000263731.1	1.32772	9.11319e-10	-9.04033	2.57097e-08	-7.5899
RPL12P1	ENSG00000204194.1	1.15427	9.17675e-10	-9.03731	2.58724e-08	-7.58716
MIR219A1	ENSG00000199036.1	0.98782	9.1995e-10	-9.03624	2.592e-08	-7.58637
RPS20P2	ENSG00000219274.1	1.43896	9.25834e-10	-9.03347	2.60691e-08	-7.58387
NEAT1	ENSG00000245532.9	1.5426	9.34166e-10	-9.02958	2.62701e-08	-7.58054
AC040970.1	ENSG00000253210.2	1.5426	9.34166e-10	-9.02958	2.62701e-08	-7.58054
UBXN6	ENSG00000167671.12	1.69534	9.4455e-10	-9.02477	2.65451e-08	-7.57602
C19orf57	ENSG00000132016.11	1.6022	9.54704e-10	-9.02013	2.67792e-08	-7.5722
POC1A	ENSG00000164087.8	1.6022	9.54704e-10	-9.02013	2.67792e-08	-7.5722
NUP62	ENSG00000213024.12	1.6022	9.54704e-10	-9.02013	2.67792e-08	-7.5722
MAG	ENSG00000105695.15	1.90061	9.58573e-10	-9.01837	2.68706e-08	-7.57072
AC004951.1	ENSG00000228434.1	2.09979	9.60824e-10	-9.01736	2.69165e-08	-7.56998
AC005551.1	ENSG00000284638.1	1.6459	9.6771e-10	-9.01425	2.70922e-08	-7.56716
HSD17B8	ENSG00000204228.4	0.98607	9.755e-10	-9.01077	2.72929e-08	-7.56395
AC005757.1	ENSG00000267044.1	1.74398	1.00721e-09	-8.99688	2.81622e-08	-7.55033
AC011481.3	ENSG00000280087.1	1.83078	1.021e-09	-8.99097	2.85297e-08	-7.5447
MOB3A	ENSG00000172081.14	1.55758	1.02189e-09	-8.9906	2.85364e-08	-7.5446
GLYCTK	ENSG00000168237.18	1.66641	1.02307e-09	-8.99009	2.85513e-08	-7.54437
ZBTB21	ENSG00000173276.14	1.79972	1.02942e-09	-8.98741	2.87103e-08	-7.54196
LYPLA2P1	ENSG00000228285.2	0.973682	1.0409e-09	-8.98259	2.89937e-08	-7.5377
MIR6721	ENSG00000284469.1	0.973682	1.0409e-09	-8.98259	2.89937e-08	-7.5377
AC021755.1	ENSG00000259239.1	2.00691	1.05334e-09	-8.97743	2.93215e-08	-7.53281
AMH	ENSG00000104899.8	1.46528	1.05449e-09	-8.97696	2.93352e-08	-7.53261
AC002128.1	ENSG00000268947.1	1.92966	1.05916e-09	-8.97504	2.94463e-08	-7.53097
AC022182.2	ENSG00000254802.1	2.24019	1.11114e-09	-8.95423	3.08721e-08	-7.51043
R3HDM4	ENSG00000198858.10	1.42986	1.1292e-09	-8.94723	3.13539e-08	-7.50371
LINC00299	ENSG00000236790.6	1.55191	1.14317e-09	-8.94189	3.17219e-08	-7.49864
PHF13	ENSG00000116273.6	1.73624	1.15136e-09	-8.93879	3.19291e-08	-7.49581
P2RX1	ENSG00000108405.4	1.61392	1.15455e-09	-8.93759	3.19972e-08	-7.49489
EIF3I	ENSG00000084623.12	1.65959	1.15871e-09	-8.93602	3.2032e-08	-7.49442
GLYCTK-AS1	ENSG00000242797.3	1.65959	1.15871e-09	-8.93602	3.2032e-08	-7.49442
RN7SL833P	ENSG00000244080.3	1.65959	1.15871e-09	-8.93602	3.2032e-08	-7.49442
AC006538.4	ENSG00000286460.1	1.65959	1.15871e-09	-8.93602	3.2032e-08	-7.49442
AC133552.4	ENSG00000263326.1	2.13255	1.16879e-09	-8.93226	3.227e-08	-7.4912
SCML2P2	ENSG00000271105.1	2.13255	1.16879e-09	-8.93226	3.227e-08	-7.4912
RAC2	ENSG00000128340.15	1.76278	1.17475e-09	-8.93006	3.24142e-08	-7.48926
HES5	ENSG00000197921.6	1.47691	1.17832e-09	-8.92874	3.24925e-08	-7.48822
ATF4	ENSG00000128272.15	1.79126	1.18491e-09	-8.92632	3.26536e-08	-7.48607
CYGB	ENSG00000161544.10	1.63279	1.23448e-09	-8.90852	3.39772e-08	-7.46881
PRCD	ENSG00000214140.11	1.63279	1.23448e-09	-8.90852	3.39772e-08	-7.46881
GPR42	ENSG00000126251.6	1.99532	1.24628e-09	-8.90438	3.42805e-08	-7.46495
MIR4728	ENSG00000265178.1	1.35262	1.26315e-09	-8.89855	3.47227e-08	-7.45939
SPECC1L	ENSG00000100014.20	1.70406	1.27172e-09	-8.89561	3.49148e-08	-7.45699
MCAT	ENSG00000100294.13	1.70406	1.27172e-09	-8.89561	3.49148e-08	-7.45699
PLEKHJ1	ENSG00000104886.12	1.45566	1.29314e-09	-8.88836	3.54585e-08	-7.45028
TP73-AS2	ENSG00000235131.1	1.45566	1.29314e-09	-8.88836	3.54585e-08	-7.45028
AC073610.2	ENSG00000272822.2	1.39341	1.29647e-09	-8.88724	3.55278e-08	-7.44943
SMIM24	ENSG00000095932.7	1.60763	1.29974e-09	-8.88614	3.55953e-08	-7.44861
CD22	ENSG00000012124.17	1.88098	1.30184e-09	-8.88544	3.56307e-08	-7.44818
ESPN	ENSG00000187017.17	1.50715	1.31046e-09	-8.88258	3.58442e-08	-7.44558
SAMHD1	ENSG00000101347.10	2.03265	1.32247e-09	-8.87861	3.61279e-08	-7.44216
POLR2J4	ENSG00000272655.2	2.03265	1.32247e-09	-8.87861	3.61279e-08	-7.44216
LINC02132	ENSG00000268804.1	1.84568	1.34221e-09	-8.87218	3.66444e-08	-7.43599
PTX4	ENSG00000251692.8	1.32319	1.36833e-09	-8.86381	3.73342e-08	-7.42789
EGFL8	ENSG00000241404.7	0.95042	1.3784e-09	-8.86063	3.75725e-08	-7.42513
RNY1P11	ENSG00000200629.1	2.07355	1.37877e-09	-8.86051	3.75725e-08	-7.42513
AL354836.1	ENSG00000226332.2	1.67407	1.38287e-09	-8.85922	3.7661e-08	-7.42411
MRPL38	ENSG00000204316.13	1.62627	1.39273e-09	-8.85613	3.79061e-08	-7.42129
NSMF	ENSG00000165802.23	1.56168	1.39661e-09	-8.85492	3.79648e-08	-7.42062
AC011452.1	ENSG00000269179.1	1.56168	1.39661e-09	-8.85492	3.79648e-08	-7.42062
RN7SL477P	ENSG00000239367.2	1.54064	1.42799e-09	-8.84528	3.87937e-08	-7.41124
TNFRSF14-AS1	ENSG00000238164.6	1.45087	1.43094e-09	-8.84438	3.885e-08	-7.41061
MRTFB	ENSG00000186260.17	1.90904	1.44955e-09	-8.83877	3.93067e-08	-7.40553
RNU7-103P	ENSG00000238370.1	1.90904	1.44955e-09	-8.83877	3.93067e-08	-7.40553
VDR	ENSG00000111424.12	1.48401	1.45783e-09	-8.83629	3.95067e-08	-7.40333
POLR1E	ENSG00000137054.16	1.98383	1.47219e-09	-8.83204	3.98714e-08	-7.39934
TTLL1	ENSG00000100271.17	1.64604	1.48283e-09	-8.82891	4.01349e-08	-7.39648
KCNQ2	ENSG00000075043.19	1.43085	1.55264e-09	-8.80893	4.19985e-08	-7.37677
TAB1	ENSG00000100324.14	1.55587	1.56311e-09	-8.80601	4.22557e-08	-7.37411
RNPS1	ENSG00000205937.12	1.38489	1.56681e-09	-8.80498	4.22929e-08	-7.37373
RN7SL688P	ENSG00000239726.3	1.66705	1.56765e-09	-8.80475	4.22929e-08	-7.37373
AC116914.2	ENSG00000262692.1	1.66705	1.56765e-09	-8.80475	4.22929e-08	-7.37373
MIR4750	ENSG00000284394.1	1.61979	1.57011e-09	-8.80407	4.22929e-08	-7.37373
MARCKSL1	ENSG00000175130.7	1.8043	1.57025e-09	-8.80403	4.22929e-08	-7.37373
NINJ2-AS1	ENSG00000177406.5	1.8043	1.57025e-09	-8.80403	4.22929e-08	-7.37373
MIR5196	ENSG00000284034.1	1.93942	1.59639e-09	-8.79686	4.29706e-08	-7.36683
AC087289.5	ENSG00000267801.1	1.59514	1.64374e-09	-8.78417	4.42182e-08	-7.3544
AL583824.1	ENSG00000236426.5	2.06061	1.64692e-09	-8.78333	4.42768e-08	-7.35382
AC006205.2	ENSG00000256020.1	1.89885	1.6923e-09	-8.77152	4.5469e-08	-7.34229
ANKLE1	ENSG00000160117.16	1.55009	1.74834e-09	-8.75737	4.69174e-08	-7.32867
AC010463.3	ENSG00000269815.1	1.55009	1.74834e-09	-8.75737	4.69174e-08	-7.32867
AL022312.1	ENSG00000285025.1	1.7388	1.76183e-09	-8.75404	4.72506e-08	-7.32559
RN7SL513P	ENSG00000239821.3	1.66006	1.77568e-09	-8.75064	4.75639e-08	-7.32272
AC116914.1	ENSG00000262358.1	1.66006	1.77568e-09	-8.75064	4.75639e-08	-7.32272
ANAPC11	ENSG00000141552.18	1.26441	1.78692e-09	-8.74789	4.78361e-08	-7.32024
TRIOBP	ENSG00000100106.22	1.47388	1.79482e-09	-8.74598	4.80123e-08	-7.31865
AC004585.1	ENSG00000266088.6	1.76616	1.79569e-09	-8.74577	4.80123e-08	-7.31865
ENDOU	ENSG00000111405.9	1.79558	1.8085e-09	-8.74268	4.83256e-08	-7.31582
FERMT3	ENSG00000149781.13	1.33693	1.81264e-09	-8.74169	4.84066e-08	-7.3151
HLA-DPB2	ENSG00000224557.7	1.19137	1.81965e-09	-8.74001	4.85645e-08	-7.31368
AC120498.5	ENSG00000260991.2	1.40734	1.8403e-09	-8.73511	4.90858e-08	-7.30904
TXNRD2	ENSG00000184470.21	1.58893	1.84658e-09	-8.73363	4.91936e-08	-7.30809
AL357033.2	ENSG00000223669.1	1.58893	1.84658e-09	-8.73363	4.91936e-08	-7.30809
CATSPERZ	ENSG00000219435.6	1.32231	1.88086e-09	-8.72564	5.00766e-08	-7.30037
GRIK5	ENSG00000105737.9	1.63262	1.89174e-09	-8.72314	5.03053e-08	-7.29839
AL583810.1	ENSG00000258593.2	1.63262	1.89174e-09	-8.72314	5.03053e-08	-7.29839
LMF1	ENSG00000103227.19	1.11216	1.90801e-09	-8.71942	5.07074e-08	-7.29493
MIEF1	ENSG00000100335.15	1.7057	1.9479e-09	-8.71043	5.17363e-08	-7.2862
ADORA2A	ENSG00000128271.22	1.88872	1.97304e-09	-8.70486	5.23726e-08	-7.2809
HASPIN	ENSG00000177602.5	1.6531	2.00968e-09	-8.69687	5.33128e-08	-7.27317
AP001189.2	ENSG00000254755.1	2.19236	2.02724e-09	-8.69309	5.37463e-08	-7.26965
AL031719.1	ENSG00000280062.1	1.31852	2.05376e-09	-8.68745	5.44166e-08	-7.26427
BRD3	ENSG00000169925.17	1.7579	2.05836e-09	-8.68648	5.45057e-08	-7.26356
PSMC3	ENSG00000165916.8	1.78692	2.08065e-09	-8.6818	5.50628e-08	-7.25914
MIR1250	ENSG00000221025.1	1.41704	2.08487e-09	-8.68092	5.51414e-08	-7.25852
ATF5	ENSG00000169136.12	1.67491	2.11922e-09	-8.67382	5.60162e-08	-7.25169
ADRM1	ENSG00000130706.13	1.62595	2.13426e-09	-8.67075	5.6346e-08	-7.24914
BRD9P1	ENSG00000254736.1	1.62595	2.13426e-09	-8.67075	5.6346e-08	-7.24914
WIPF2	ENSG00000171475.14	1.56002	2.13698e-09	-8.6702	5.6384e-08	-7.24884
AL139246.3	ENSG00000228037.1	1.53859	2.18316e-09	-8.66091	5.7568e-08	-7.23982
UBE2CP4	ENSG00000259179.1	1.99642	2.20318e-09	-8.65695	5.80612e-08	-7.23611
RITA1	ENSG00000139405.16	1.69817	2.21652e-09	-8.65433	5.83426e-08	-7.23401
AC089999.1	ENSG00000257286.1	1.69817	2.21652e-09	-8.65433	5.83426e-08	-7.23401
AC145098.1	ENSG00000248996.1	1.48105	2.22186e-09	-8.65328	5.84484e-08	-7.23323
Metazoa_SRP	ENSG00000273866.1	1.64618	2.2727e-09	-8.64346	5.97501e-08	-7.22366
LINC00243	ENSG00000214894.6	1.1827	2.2825e-09	-8.64159	5.99717e-08	-7.22205
AC006205.1	ENSG00000255825.1	1.87867	2.29731e-09	-8.63878	6.02889e-08	-7.21976
FAM131C	ENSG00000185519.9	1.72303	2.29731e-09	-8.63878	6.02889e-08	-7.21976
NAIF1	ENSG00000171169.9	1.74967	2.35707e-09	-8.62763	6.18204e-08	-7.20887
NOTCH1	ENSG00000148400.12	1.35177	2.38956e-09	-8.62168	6.26319e-08	-7.2032
APOE	ENSG00000130203.10	1.7783	2.39117e-09	-8.62139	6.26319e-08	-7.2032
FCSK	ENSG00000157353.17	1.80915	2.39512e-09	-8.62067	6.26319e-08	-7.2032
OR8R1P	ENSG00000256347.1	1.80915	2.39512e-09	-8.62067	6.26319e-08	-7.2032
AC011481.1	ENSG00000267114.1	1.80915	2.39512e-09	-8.62067	6.26319e-08	-7.2032
TTLL12	ENSG00000100304.13	1.61932	2.40606e-09	-8.61869	6.28805e-08	-7.20148
RPL10P17	ENSG00000225196.2	2.07758	2.4334e-09	-8.61379	6.35195e-08	-7.19709
SNORA70	ENSG00000252969.1	2.07758	2.4334e-09	-8.61379	6.35195e-08	-7.19709
LRP5	ENSG00000162337.12	1.53288	2.43732e-09	-8.61309	6.35842e-08	-7.19665
TBC1D17	ENSG00000104946.13	1.59413	2.51783e-09	-8.59897	6.56225e-08	-7.18295
EIF3B	ENSG00000106263.18	1.69067	2.51993e-09	-8.59861	6.56225e-08	-7.18295
EIF2D	ENSG00000143486.16	1.69067	2.51993e-09	-8.59861	6.56225e-08	-7.18295
AC018445.3	ENSG00000279637.1	1.6393	2.56811e-09	-8.59039	6.68377e-08	-7.17498
TMEM204	ENSG00000131634.14	1.28409	2.57383e-09	-8.58942	6.69471e-08	-7.17427
NKPD1	ENSG00000179846.10	1.71521	2.61957e-09	-8.58177	6.80965e-08	-7.16687
ESRRA	ENSG00000173153.17	1.3072	2.66807e-09	-8.5738	6.93163e-08	-7.15916
AL023881.1	ENSG00000276984.1	1.54819	2.67431e-09	-8.57279	6.94373e-08	-7.15841
AC016245.2	ENSG00000287403.1	1.38958	2.69828e-09	-8.56891	7.00184e-08	-7.15479
SPC24	ENSG00000161888.11	1.61271	2.71045e-09	-8.56696	7.02927e-08	-7.15309
MIR6821	ENSG00000276753.1	1.66055	2.72182e-09	-8.56514	7.05461e-08	-7.15153
MIR3659HG	ENSG00000224592.5	1.76974	2.74512e-09	-8.56144	7.10246e-08	-7.14859
SCAT1	ENSG00000267123.7	1.76974	2.74512e-09	-8.56144	7.10246e-08	-7.14859
AC004951.4	ENSG00000273432.1	1.76974	2.74512e-09	-8.56144	7.10246e-08	-7.14859
Z82188.1	ENSG00000226233.1	1.80016	2.7603e-09	-8.55904	7.13754e-08	-7.14645
CDC42BPB	ENSG00000198752.11	1.40336	2.78798e-09	-8.55471	7.20488e-08	-7.14237
AL133523.1	ENSG00000258982.1	1.58779	2.8283e-09	-8.54847	7.30478e-08	-7.13639
AP001052.1	ENSG00000281420.1	1.68321	2.86235e-09	-8.54328	7.3884e-08	-7.13145
SMIM6	ENSG00000259120.3	1.63244	2.89964e-09	-8.53766	7.48024e-08	-7.12608
ZBTB5	ENSG00000168795.5	2.06415	2.90842e-09	-8.53634	7.49413e-08	-7.12528
AC011005.4	ENSG00000243230.1	2.06415	2.90842e-09	-8.53634	7.49413e-08	-7.12528
ATF6B	ENSG00000213676.13	0.900989	2.9297e-09	-8.53318	7.54455e-08	-7.12237
LINC01569	ENSG00000262468.6	1.70743	2.98427e-09	-8.52516	7.66841e-08	-7.11529
NASPP1	ENSG00000255397.1	2.11019	2.98497e-09	-8.52506	7.66841e-08	-7.11529
EIF4EBP2	ENSG00000148730.7	1.89698	2.98876e-09	-8.52451	7.66841e-08	-7.11529
SH2B2	ENSG00000160999.10	1.89698	2.98876e-09	-8.52451	7.66841e-08	-7.11529
LINC00957	ENSG00000235314.1	1.89698	2.98876e-09	-8.52451	7.66841e-08	-7.11529
RGS11	ENSG00000076344.16	1.54231	2.98882e-09	-8.5245	7.66841e-08	-7.11529
TRAM2-AS1	ENSG00000225791.7	2.16133	2.99e-09	-8.52433	7.66841e-08	-7.11529
AC005387.2	ENSG00000269191.1	1.60614	3.05107e-09	-8.51555	7.8198e-08	-7.1068
AC026748.3	ENSG00000279908.1	1.50186	3.05258e-09	-8.51533	7.8198e-08	-7.1068
AL645941.1	ENSG00000223837.2	1.39883	3.06878e-09	-8.51303	7.85671e-08	-7.10476
RNA5SP230	ENSG00000252848.1	1.65343	3.08078e-09	-8.51134	7.88285e-08	-7.10332
FKBPL	ENSG00000204315.4	0.899497	3.08607e-09	-8.51059	7.8918e-08	-7.10282
CBX7	ENSG00000100307.13	1.85876	3.10227e-09	-8.50832	7.92862e-08	-7.1008
SHD	ENSG00000105251.11	1.76122	3.14815e-09	-8.50195	8.03654e-08	-7.09493
RPS19BP1	ENSG00000187051.9	1.76122	3.14815e-09	-8.50195	8.03654e-08	-7.09493
F12	ENSG00000131187.10	1.42815	3.24199e-09	-8.48919	8.2713e-08	-7.08243
NLRC5	ENSG00000140853.16	1.6758	3.24847e-09	-8.48832	8.27825e-08	-7.08206
MIR4751	ENSG00000283842.1	1.6758	3.24847e-09	-8.48832	8.27825e-08	-7.08206
CD4	ENSG00000010610.10	1.38078	3.2587e-09	-8.48696	8.29951e-08	-7.08095
MYO1C	ENSG00000197879.17	1.62562	3.27141e-09	-8.48527	8.32223e-08	-7.07976
RN7SL192P	ENSG00000276757.1	1.62562	3.27141e-09	-8.48527	8.32223e-08	-7.07976
TRPT1	ENSG00000149743.14	1.35133	3.28727e-09	-8.48316	8.35776e-08	-7.07791
SMO	ENSG00000128602.11	2.00998	3.29175e-09	-8.48257	8.36433e-08	-7.07757
RGS10	ENSG00000148908.15	1.92768	3.30776e-09	-8.48047	8.39531e-08	-7.07596
AC016027.2	ENSG00000234913.1	1.92768	3.30776e-09	-8.48047	8.39531e-08	-7.07596
LINC00638	ENSG00000258701.1	1.53646	3.33819e-09	-8.47649	8.46766e-08	-7.07224
LUC7L	ENSG00000007392.17	1.51586	3.3791e-09	-8.4712	8.56155e-08	-7.06745
LINC01451	ENSG00000279141.3	1.51586	3.3791e-09	-8.4712	8.56155e-08	-7.06745
AL049542.1	ENSG00000230428.1	1.47798	3.38643e-09	-8.47026	8.5752e-08	-7.06676
GIPC3	ENSG00000179855.9	1.4964	3.39457e-09	-8.46922	8.59086e-08	-7.06596
RNF157	ENSG00000141576.16	1.59959	3.43198e-09	-8.46446	8.67555e-08	-7.0617
AC011530.1	ENSG00000268434.5	1.59959	3.43198e-09	-8.46446	8.67555e-08	-7.0617
LINC02175	ENSG00000262155.2	2.05085	3.46945e-09	-8.45974	8.76524e-08	-7.05724
IQCD	ENSG00000166578.10	1.64633	3.48421e-09	-8.4579	8.79245e-08	-7.05589
PIM3	ENSG00000198355.5	1.64633	3.48421e-09	-8.4579	8.79245e-08	-7.05589
B3GALNT1	ENSG00000169255.15	2.84541	3.55172e-09	-8.44956	8.95766e-08	-7.04781
MEF2D	ENSG00000116604.18	1.57518	3.5613e-09	-8.44839	8.97668e-08	-7.04688
AC113143.2	ENSG00000287975.1	2.09597	3.58478e-09	-8.44554	9.03068e-08	-7.04428
AP1M1	ENSG00000072958.9	1.84891	3.59809e-09	-8.44393	9.04868e-08	-7.04341
LRFN4	ENSG00000173621.9	1.84891	3.59809e-09	-8.44393	9.04868e-08	-7.04341
ZNF395	ENSG00000186918.14	1.84891	3.59809e-09	-8.44393	9.04868e-08	-7.04341
POLR2J4	ENSG00000214783.9	1.75276	3.60658e-09	-8.4429	9.06486e-08	-7.04264
Y_RNA	ENSG00000206784.1	2.5459	3.61869e-09	-8.44145	9.0901e-08	-7.04143
AC087645.2	ENSG00000267737.1	1.61883	3.688e-09	-8.43321	9.25891e-08	-7.03344
AP000769.4	ENSG00000275948.1	1.53063	3.72607e-09	-8.42875	9.34915e-08	-7.02923
SPDYE1	ENSG00000136206.4	1.9976	3.89658e-09	-8.40932	9.77144e-08	-7.01004
MIR4646	ENSG00000266776.1	0.924252	3.93018e-09	-8.40559	9.85008e-08	-7.00656
MIR4758	ENSG00000284074.1	1.63928	3.93728e-09	-8.4048	9.86226e-08	-7.00602
AC009065.4	ENSG00000260778.5	1.41859	3.94595e-09	-8.40385	9.87272e-08	-7.00556
AC008403.3	ENSG00000287603.1	1.41859	3.94595e-09	-8.40385	9.87272e-08	-7.00556
TNFRSF14	ENSG00000157873.17	1.43407	4.03911e-09	-8.39371	1.01001e-07	-6.99568
MAN1C1	ENSG00000117643.14	1.45034	4.11291e-09	-8.38585	1.02788e-07	-6.98806
AC027682.1	ENSG00000259804.1	1.74435	4.12752e-09	-8.38431	1.03094e-07	-6.98676
MMEL1	ENSG00000142606.16	1.52482	4.15641e-09	-8.38128	1.03698e-07	-6.98423
RN7SL416P	ENSG00000242101.3	1.52482	4.15641e-09	-8.38128	1.03698e-07	-6.98423
TESC-AS1	ENSG00000258285.1	1.83913	4.16788e-09	-8.38008	1.03925e-07	-6.98328
BCL9L	ENSG00000186174.12	1.66107	4.17319e-09	-8.37953	1.03999e-07	-6.98297
MIR4641	ENSG00000266494.1	1.80501	4.21299e-09	-8.37541	1.04931e-07	-6.97909
CHCHD4P3	ENSG00000236156.2	2.0819	4.29614e-09	-8.36692	1.06942e-07	-6.97085
PALM3	ENSG00000187867.10	1.58659	4.33291e-09	-8.36322	1.07796e-07	-6.9674
AC138207.8	ENSG00000266865.6	2.13095	4.36882e-09	-8.35964	1.08628e-07	-6.96406
WBP2NL	ENSG00000183066.14	1.68434	4.38802e-09	-8.35773	1.08982e-07	-6.96264
AL022326.2	ENSG00000280216.1	1.68434	4.38802e-09	-8.35773	1.08982e-07	-6.96264
TP73	ENSG00000078900.15	1.28482	4.46032e-09	-8.35063	1.10716e-07	-6.95579
IMMP1LP3	ENSG00000271098.1	1.56269	4.47188e-09	-8.34951	1.1094e-07	-6.95491
TIGD5	ENSG00000179886.6	1.38084	4.48463e-09	-8.34827	1.11194e-07	-6.95392
RNU6-487P	ENSG00000202300.1	1.98532	4.6046e-09	-8.33681	1.1404e-07	-6.94294
IMMP1LP2	ENSG00000258159.1	1.98532	4.6046e-09	-8.33681	1.1404e-07	-6.94294
ALYREF	ENSG00000183684.8	1.25923	4.6125e-09	-8.33606	1.14171e-07	-6.94244
ZBTB46	ENSG00000130584.12	1.30876	4.62128e-09	-8.33524	1.14324e-07	-6.94186
PRXL2B	ENSG00000157870.17	1.51904	4.63357e-09	-8.33408	1.14564e-07	-6.94095
AJM1	ENSG00000232434.2	1.39463	4.64656e-09	-8.33287	1.1482e-07	-6.93998
AC005258.2	ENSG00000286880.1	1.48016	4.65211e-09	-8.33235	1.14883e-07	-6.93974
SF1	ENSG00000168066.20	1.49905	4.65953e-09	-8.33166	1.14883e-07	-6.93974
AC092535.4	ENSG00000251652.1	1.49905	4.65953e-09	-8.33166	1.14883e-07	-6.93974
AP001462.1	ENSG00000269038.1	1.49905	4.65953e-09	-8.33166	1.14883e-07	-6.93974
AC011442.1	ENSG00000266936.1	1.60534	4.67635e-09	-8.33009	1.15233e-07	-6.93842
RNU6-178P	ENSG00000207361.1	1.86595	4.71429e-09	-8.32658	1.16071e-07	-6.93528
NUDT22	ENSG00000149761.9	1.33483	4.71562e-09	-8.32646	1.16071e-07	-6.93528
ZFYVE21	ENSG00000100711.14	1.73598	4.7189e-09	-8.32616	1.16087e-07	-6.93522
LINC01814	ENSG00000236008.3	1.65376	4.72399e-09	-8.32569	1.16147e-07	-6.93499
SUSD3	ENSG00000157303.11	1.79579	4.85297e-09	-8.31399	1.19251e-07	-6.92354
DM1-AS	ENSG00000267395.5	1.58014	4.86327e-09	-8.31307	1.19438e-07	-6.92286
AC011199.1	ENSG00000280053.1	2.02462	4.90904e-09	-8.309	1.20495e-07	-6.91903
CYCSP20	ENSG00000240416.1	1.938	4.99052e-09	-8.30185	1.22426e-07	-6.91213
QSOX2	ENSG00000165661.17	1.62527	5.01573e-09	-8.29967	1.22976e-07	-6.91018
AC104530.1	ENSG00000288156.1	1.44025	5.02892e-09	-8.29853	1.23231e-07	-6.90928
AC009078.1	ENSG00000213318.4	1.7013	5.20622e-09	-8.28348	1.27434e-07	-6.89472
AC009061.1	ENSG00000261320.1	1.7013	5.20622e-09	-8.28348	1.27434e-07	-6.89472
IFITM3P8	ENSG00000271377.1	2.116	5.26297e-09	-8.27877	1.28751e-07	-6.89025
AL132986.1	ENSG00000287913.1	1.895	5.28051e-09	-8.27732	1.29108e-07	-6.88905
MSRB1	ENSG00000198736.12	1.37193	5.40703e-09	-8.26704	1.31982e-07	-6.87949
AL031714.1	ENSG00000261505.1	1.37193	5.40703e-09	-8.26704	1.31982e-07	-6.87949
AL645941.3	ENSG00000263756.1	1.37193	5.40703e-09	-8.26704	1.31982e-07	-6.87949
RFT1	ENSG00000163933.10	1.97314	5.43203e-09	-8.26504	1.32445e-07	-6.87796
RNF216-IT1	ENSG00000237738.1	1.97314	5.43203e-09	-8.26504	1.32445e-07	-6.87796
MORN3	ENSG00000139714.12	1.85575	5.473e-09	-8.26177	1.3337e-07	-6.87494
AC121338.1	ENSG00000205537.2	1.78663	5.58375e-09	-8.25307	1.35919e-07	-6.86672
RNU6-758P	ENSG00000252101.2	1.78663	5.58375e-09	-8.25307	1.35919e-07	-6.86672
PTGDR2	ENSG00000183134.5	1.66915	5.64855e-09	-8.24806	1.3742e-07	-6.86195
MOSPD3	ENSG00000106330.12	1.46943	5.72362e-09	-8.24233	1.39169e-07	-6.85646
ABCA3	ENSG00000167972.14	1.39967	5.81226e-09	-8.23566	1.41169e-07	-6.85026
TMED11P	ENSG00000215367.10	1.39967	5.81226e-09	-8.23566	1.41169e-07	-6.85026
RELT	ENSG00000054967.13	1.92659	5.84933e-09	-8.23289	1.41991e-07	-6.84774
AL662884.3	ENSG00000284954.1	0.90292	5.87021e-09	-8.23135	1.42419e-07	-6.84643
ATP2A3	ENSG00000074370.18	1.59198	5.91174e-09	-8.22828	1.43269e-07	-6.84385
ILF2	ENSG00000143621.17	1.59198	5.91174e-09	-8.22828	1.43269e-07	-6.84385
LHX3	ENSG00000107187.17	1.69339	5.92144e-09	-8.22757	1.43346e-07	-6.84361
AC027682.4	ENSG00000261386.2	1.69339	5.92144e-09	-8.22757	1.43346e-07	-6.84361
AL591167.1	ENSG00000272371.1	2.58241	5.97429e-09	-8.22371	1.44546e-07	-6.84
NEUROD2	ENSG00000171532.5	1.41457	5.98663e-09	-8.22282	1.44765e-07	-6.83934
AKT1S1	ENSG00000204673.11	1.56731	6.11365e-09	-8.2137	1.47755e-07	-6.83046
EMC8	ENSG00000131148.9	1.7194	6.14942e-09	-8.21117	1.48538e-07	-6.82816
AC141586.1	ENSG00000215154.6	1.74736	6.31926e-09	-8.19933	1.52557e-07	-6.81657
RAB5C	ENSG00000108774.15	1.66162	6.40024e-09	-8.1938	1.54427e-07	-6.81128
MIR6874	ENSG00000283419.1	2.33478	6.61565e-09	-8.17943	1.59537e-07	-6.79714
AL022315.1	ENSG00000225867.1	1.68553	6.72867e-09	-8.17207	1.62173e-07	-6.79002
MEX3D	ENSG00000181588.16	1.42524	6.77327e-09	-8.1692	1.63159e-07	-6.78739
NPAS4	ENSG00000174576.10	1.63206	6.81792e-09	-8.16635	1.64145e-07	-6.78477
RNY4P10	ENSG00000202441.2	0.958083	6.83447e-09	-8.1653	1.64453e-07	-6.78396
SIX5	ENSG00000177045.10	1.56094	6.84745e-09	-8.16447	1.64586e-07	-6.78361
AC074212.1	ENSG00000259605.3	1.56094	6.84745e-09	-8.16447	1.64586e-07	-6.78361
ABHD16A	ENSG00000204427.12	0.902383	6.96081e-09	-8.15734	1.67219e-07	-6.77671
UNC45A	ENSG00000140553.18	1.45878	7.02636e-09	-8.15327	1.68518e-07	-6.77335
PTMS	ENSG00000159335.18	1.45878	7.02636e-09	-8.15327	1.68518e-07	-6.77335
AC090844.3	ENSG00000265799.1	1.45878	7.02636e-09	-8.15327	1.68518e-07	-6.77335
AL121845.4	ENSG00000274501.1	1.47693	7.09307e-09	-8.14917	1.70025e-07	-6.76949
TEPSIN	ENSG00000167302.11	1.35867	7.13501e-09	-8.14661	1.70751e-07	-6.76764
AC120498.4	ENSG00000260710.1	1.35867	7.13501e-09	-8.14661	1.70751e-07	-6.76764
AC120498.9	ENSG00000274751.1	1.35867	7.13501e-09	-8.14661	1.70751e-07	-6.76764
AL133153.1	ENSG00000258446.1	1.87363	7.16141e-09	-8.145	1.7129e-07	-6.76627
TNS4	ENSG00000131746.13	1.73875	7.22753e-09	-8.14101	1.72778e-07	-6.76251
U3	ENSG00000221125.2	1.65412	7.24566e-09	-8.13992	1.73067e-07	-6.76179
MIR4315-1	ENSG00000284055.1	2.39802	7.24749e-09	-8.13981	1.73067e-07	-6.76179
AC007431.2	ENSG00000266100.1	2.04047	7.30541e-09	-8.13636	1.74355e-07	-6.75856
AC025871.2	ENSG00000254370.1	1.83557	7.34748e-09	-8.13386	1.75169e-07	-6.75654
AC025871.3	ENSG00000286804.1	1.83557	7.34748e-09	-8.13386	1.75169e-07	-6.75654
Y_RNA	ENSG00000199349.1	1.94909	7.52199e-09	-8.12367	1.79233e-07	-6.74658
AL139246.2	ENSG00000225931.3	1.43644	7.64503e-09	-8.11662	1.82066e-07	-6.73977
PHPT1	ENSG00000054148.18	1.38563	7.73312e-09	-8.11164	1.84064e-07	-6.73503
CACTIN	ENSG00000105298.14	1.45348	7.77864e-09	-8.1091	1.85047e-07	-6.73272
USP36	ENSG00000055483.19	1.53192	7.80841e-09	-8.10744	1.85655e-07	-6.73129
PSMD3	ENSG00000108344.15	1.51058	7.88757e-09	-8.10306	1.87436e-07	-6.72715
COPS7A	ENSG00000111652.10	1.49046	7.90559e-09	-8.10207	1.87662e-07	-6.72662
AL590326.1	ENSG00000279140.1	1.49046	7.90559e-09	-8.10207	1.87662e-07	-6.72662
OAS2	ENSG00000111335.13	1.90405	7.99916e-09	-8.09696	1.89616e-07	-6.72213
SPPL2B	ENSG00000005206.17	1.40011	8.00083e-09	-8.09687	1.89616e-07	-6.72213
MIR3677	ENSG00000266643.1	1.40011	8.00083e-09	-8.09687	1.89616e-07	-6.72213
ARHGAP27	ENSG00000159314.11	1.98614	8.14936e-09	-8.08888	1.93032e-07	-6.71437
AC120498.7	ENSG00000261564.1	1.36732	8.16713e-09	-8.08793	1.93349e-07	-6.71366
PSME3IP1	ENSG00000172775.17	1.73018	8.25776e-09	-8.08314	1.95389e-07	-6.7091
ZNF532	ENSG00000074657.14	1.86306	8.32249e-09	-8.07975	1.96709e-07	-6.70617
AL133153.2	ENSG00000258798.1	1.86306	8.32249e-09	-8.07975	1.96709e-07	-6.70617
PPT2	ENSG00000221988.13	0.892032	8.43825e-09	-8.07375	1.99338e-07	-6.70041
AC002128.2	ENSG00000271366.1	1.79119	8.53343e-09	-8.06888	2.01371e-07	-6.696
MIR6837	ENSG00000284067.1	1.79119	8.53343e-09	-8.06888	2.01371e-07	-6.696
MRPL11	ENSG00000174547.13	1.54828	8.57201e-09	-8.06692	2.02064e-07	-6.69451
TRPV1	ENSG00000196689.12	1.54828	8.57201e-09	-8.06692	2.02064e-07	-6.69451
HSPB9	ENSG00000260325.2	1.66993	8.66434e-09	-8.06226	2.04132e-07	-6.69009
AC006538.1	ENSG00000261342.1	1.61778	8.67161e-09	-8.0619	2.04194e-07	-6.68996
AL583810.2	ENSG00000258811.1	1.52584	8.71195e-09	-8.05988	2.05034e-07	-6.68817
MIR612	ENSG00000283791.1	1.50473	8.78006e-09	-8.0565	2.06526e-07	-6.68503
AL662884.4	ENSG00000285085.1	0.890483	8.88321e-09	-8.05143	2.08841e-07	-6.68018
SYNGR1	ENSG00000100321.15	1.59083	9.0619e-09	-8.04278	2.12814e-07	-6.672
Y_RNA	ENSG00000202357.1	1.59083	9.0619e-09	-8.04278	2.12814e-07	-6.672
SLC34A1	ENSG00000131183.11	1.41039	9.08154e-09	-8.04184	2.13162e-07	-6.67129
VSIR	ENSG00000107738.20	1.63924	9.26234e-09	-8.03328	2.1729e-07	-6.66296
PPT2-EGFL8	ENSG00000258388.7	0.888936	9.35057e-09	-8.02916	2.19225e-07	-6.65911
ACTN4	ENSG00000130402.13	1.56562	9.36477e-09	-8.0285	2.19225e-07	-6.65911
WDR82	ENSG00000164091.12	1.56562	9.36477e-09	-8.0285	2.19225e-07	-6.65911
RNU6-333P	ENSG00000238669.1	1.56562	9.36477e-09	-8.0285	2.19225e-07	-6.65911
AC087491.1	ENSG00000214546.4	1.34553	9.37912e-09	-8.02784	2.19444e-07	-6.65868
PCOLCE	ENSG00000106333.13	1.44295	9.51797e-09	-8.02146	2.22248e-07	-6.65316
HLA-DPA3	ENSG00000237398.1	1.14545	9.52393e-09	-8.02118	2.22248e-07	-6.65316
FKBP2	ENSG00000173486.14	1.3024	9.52418e-09	-8.02117	2.22248e-07	-6.65316
AC145207.9	ENSG00000278876.1	1.3024	9.52418e-09	-8.02117	2.22248e-07	-6.65316
AP001453.3	ENSG00000286264.2	1.3024	9.52418e-09	-8.02117	2.22248e-07	-6.65316
WNT5B	ENSG00000111186.13	1.54199	9.58106e-09	-8.01859	2.23456e-07	-6.65081
AC022182.1	ENSG00000254777.5	1.97354	9.61513e-09	-8.01704	2.24132e-07	-6.6495
LSR	ENSG00000105699.16	1.75056	9.67657e-09	-8.01428	2.25445e-07	-6.64696
HSPB7	ENSG00000173641.18	1.78179	9.81314e-09	-8.00819	2.28395e-07	-6.64131
AC012568.1	ENSG00000259202.1	1.81567	9.81354e-09	-8.00817	2.28395e-07	-6.64131
ZGPAT	ENSG00000197114.12	1.40547	1.00042e-08	-7.99982	2.32709e-07	-6.63319
ABCC1	ENSG00000103222.20	1.68678	1.03207e-08	-7.98629	2.39691e-07	-6.62035
SLC35E1	ENSG00000127526.15	1.68678	1.03207e-08	-7.98629	2.39691e-07	-6.62035
TMCC2	ENSG00000133069.17	1.68678	1.03207e-08	-7.98629	2.39691e-07	-6.62035
BRD2	ENSG00000204256.14	1.29839	1.03811e-08	-7.98376	2.40967e-07	-6.61804
AC008481.1	ENSG00000213303.3	1.63186	1.0459e-08	-7.98051	2.42646e-07	-6.61503
DDA1	ENSG00000130311.11	1.43771	1.052e-08	-7.97798	2.43933e-07	-6.61273
NR4A1	ENSG00000123358.20	1.53573	1.07016e-08	-7.97055	2.48014e-07	-6.60552
DYRK3	ENSG00000143479.17	1.71321	1.07466e-08	-7.96873	2.48926e-07	-6.60393
AC027601.1	ENSG00000260005.6	1.35385	1.07633e-08	-7.96806	2.49181e-07	-6.60349
TNFRSF1B	ENSG00000028137.19	1.88185	1.08743e-08	-7.9636	2.51619e-07	-6.59926
SNHG16	ENSG00000163597.15	1.60363	1.09939e-08	-7.95885	2.54253e-07	-6.59473
AL121845.3	ENSG00000273154.3	1.40057	1.10153e-08	-7.95801	2.54612e-07	-6.59412
AL669831.7	ENSG00000288531.1	1.74168	1.10721e-08	-7.95577	2.55791e-07	-6.59212
TSEN54	ENSG00000182173.13	1.6545	1.11166e-08	-7.95403	2.56686e-07	-6.5906
AC020558.4	ENSG00000274836.1	1.77245	1.12717e-08	-7.94801	2.60129e-07	-6.58481
RNU6-745P	ENSG00000200216.2	1.96105	1.13249e-08	-7.94596	2.61085e-07	-6.58322
LINC01843	ENSG00000251169.2	1.96105	1.13249e-08	-7.94596	2.61085e-07	-6.58322
LY6G6F	ENSG00000204424.10	0.886719	1.16658e-08	-7.93308	2.68803e-07	-6.57057
SWSAP1	ENSG00000173928.4	1.67875	1.1719e-08	-7.93111	2.69745e-07	-6.56905
SPHK1	ENSG00000176170.14	1.67875	1.1719e-08	-7.93111	2.69745e-07	-6.56905
ST6GALNAC2	ENSG00000070731.11	1.55262	1.17358e-08	-7.93049	2.69991e-07	-6.56865
C22orf15	ENSG00000169314.15	1.62452	1.18003e-08	-7.92811	2.71192e-07	-6.56672
CHCHD10	ENSG00000250479.9	1.62452	1.18003e-08	-7.92811	2.71192e-07	-6.56672
AGFG2	ENSG00000106351.13	1.44976	1.18409e-08	-7.92662	2.71698e-07	-6.56591
CSF3	ENSG00000108342.13	1.44976	1.18409e-08	-7.92662	2.71698e-07	-6.56591
AC012615.3	ENSG00000267125.2	1.44976	1.18409e-08	-7.92662	2.71698e-07	-6.56591
TTLL8	ENSG00000138892.11	1.468	1.19922e-08	-7.9211	2.75026e-07	-6.56063
RPL35	ENSG00000136942.15	1.91375	1.21095e-08	-7.91687	2.77429e-07	-6.55685
BTG2	ENSG00000159388.6	1.91375	1.21095e-08	-7.91687	2.77429e-07	-6.55685
RHEBL1	ENSG00000167550.11	1.39569	1.21226e-08	-7.9164	2.77583e-07	-6.55661
AL158156.1	ENSG00000230188.1	2.0002	1.22066e-08	-7.9134	2.79362e-07	-6.55383
POLD2	ENSG00000106628.11	1.59661	1.23642e-08	-7.90784	2.82673e-07	-6.54871
DTNB	ENSG00000138101.19	1.59661	1.23642e-08	-7.90784	2.82673e-07	-6.54871
RARA-AS1	ENSG00000265666.1	1.64684	1.25752e-08	-7.90049	2.87349e-07	-6.54159
AP001056.2	ENSG00000285413.1	2.27507	1.26059e-08	-7.89942	2.87902e-07	-6.54076
AC023825.2	ENSG00000260145.1	1.87087	1.26513e-08	-7.89786	2.88578e-07	-6.53974
AC005081.1	ENSG00000287815.1	1.87087	1.26513e-08	-7.89786	2.88578e-07	-6.53974
AC092723.4	ENSG00000285040.1	1.73285	1.26552e-08	-7.89773	2.88578e-07	-6.53974
LINC02704	ENSG00000255079.1	2.04348	1.29259e-08	-7.88854	2.94282e-07	-6.53124
IRF4	ENSG00000137265.15	1.76317	1.29321e-08	-7.88833	2.94282e-07	-6.53124
SMCR2	ENSG00000223979.2	1.76317	1.29321e-08	-7.88833	2.94282e-07	-6.53124
AC020558.3	ENSG00000273948.1	1.76317	1.29321e-08	-7.88833	2.94282e-07	-6.53124
RASA4CP	ENSG00000228903.7	1.8318	1.29565e-08	-7.88751	2.94532e-07	-6.53087
LINC02362	ENSG00000249096.7	1.8318	1.29565e-08	-7.88751	2.94532e-07	-6.53087
AL355994.1	ENSG00000231353.1	1.79604	1.3042e-08	-7.88466	2.96323e-07	-6.52824
TACC3	ENSG00000013810.20	1.44438	1.30969e-08	-7.88283	2.97415e-07	-6.52664
DGLUCY	ENSG00000133943.21	1.54616	1.31238e-08	-7.88194	2.97415e-07	-6.52664
CA5A	ENSG00000174990.8	1.54616	1.31238e-08	-7.88194	2.97415e-07	-6.52664
AC018445.1	ENSG00000275186.1	1.54616	1.31238e-08	-7.88194	2.97415e-07	-6.52664
AC018445.5	ENSG00000286186.1	1.54616	1.31238e-08	-7.88194	2.97415e-07	-6.52664
AC024575.1	ENSG00000267277.1	1.67075	1.32942e-08	-7.87634	3.01121e-07	-6.52126
C16orf87	ENSG00000155330.10	1.94866	1.33161e-08	-7.87562	3.01306e-07	-6.52099
AL354928.1	ENSG00000236643.1	1.94866	1.33161e-08	-7.87562	3.01306e-07	-6.52099
MIR940	ENSG00000284346.1	1.39082	1.33348e-08	-7.87501	3.01574e-07	-6.52061
ZNF384	ENSG00000126746.17	1.40606	1.37746e-08	-7.86092	3.11361e-07	-6.50674
SIGLEC11	ENSG00000161640.15	1.58962	1.38943e-08	-7.85716	3.13744e-07	-6.50342
ARHGEF2-AS1	ENSG00000224276.1	1.58962	1.38943e-08	-7.85716	3.13744e-07	-6.50342
APOC2	ENSG00000234906.11	1.69643	1.39294e-08	-7.85607	3.14376e-07	-6.50255
TELO2	ENSG00000100726.15	1.24622	1.40179e-08	-7.85332	3.16211e-07	-6.50002
WDR38	ENSG00000136918.8	1.90216	1.4148e-08	-7.8493	3.18591e-07	-6.49677
ARPC5L	ENSG00000136950.13	1.90216	1.4148e-08	-7.8493	3.18591e-07	-6.49677
ACTL6B	ENSG00000077080.10	1.42211	1.41596e-08	-7.84895	3.18591e-07	-6.49677
PPP1R13B	ENSG00000088808.18	1.42211	1.41596e-08	-7.84895	3.18591e-07	-6.49677
FAM234A	ENSG00000167930.17	1.42211	1.41596e-08	-7.84895	3.18591e-07	-6.49677
AC138207.6	ENSG00000265798.6	2.33292	1.42376e-08	-7.84656	3.20183e-07	-6.4946
STAT5B	ENSG00000173757.10	1.56385	1.4348e-08	-7.84321	3.22501e-07	-6.49147
AC021028.1	ENSG00000226659.1	1.98703	1.44306e-08	-7.84071	3.24192e-07	-6.4892
HDDC3	ENSG00000184508.12	1.43903	1.44782e-08	-7.83928	3.25095e-07	-6.48799
MUC21	ENSG00000204544.5	1.32389	1.46716e-08	-7.83352	3.29269e-07	-6.48245
BID	ENSG00000015475.19	1.85998	1.46978e-08	-7.83275	3.2952e-07	-6.48212
TSSK3	ENSG00000162526.7	1.85998	1.46978e-08	-7.83275	3.2952e-07	-6.48212
PRDM15	ENSG00000141956.14	1.4569	1.47187e-08	-7.83213	3.29822e-07	-6.48172
POU3F1	ENSG00000185668.8	1.75395	1.48203e-08	-7.82914	3.31761e-07	-6.47917
AC018629.1	ENSG00000279806.1	1.75395	1.48203e-08	-7.82914	3.31761e-07	-6.47917
GNA11	ENSG00000088256.9	1.4758	1.4869e-08	-7.82772	3.32682e-07	-6.47797
AC008481.2	ENSG00000213304.3	1.60994	1.49839e-08	-7.82438	3.35081e-07	-6.47485
AL355994.5	ENSG00000275503.1	1.78632	1.50074e-08	-7.8237	3.35266e-07	-6.47461
Z73420.1	ENSG00000287236.1	1.78632	1.50074e-08	-7.8237	3.35266e-07	-6.47461
ZBTB17	ENSG00000116809.12	1.6628	1.50672e-08	-7.82197	3.36432e-07	-6.4731
MFSD12	ENSG00000161091.13	1.40106	1.5168e-08	-7.81907	3.38511e-07	-6.47043
TNFRSF12A	ENSG00000006327.14	1.29296	1.55486e-08	-7.80831	3.46653e-07	-6.46011
CLDN6	ENSG00000184697.7	1.29296	1.55486e-08	-7.80831	3.46653e-07	-6.46011
MISP3	ENSG00000141854.9	1.58266	1.56017e-08	-7.80683	3.47485e-07	-6.45906
EEF1DP1	ENSG00000228887.3	1.58266	1.56017e-08	-7.80683	3.47485e-07	-6.45906
LINC00365	ENSG00000224511.2	2.39905	1.56133e-08	-7.8065	3.47569e-07	-6.45896
MRPL54	ENSG00000183617.5	1.53334	1.63776e-08	-7.78575	3.64398e-07	-6.43842
MCAM	ENSG00000076706.17	1.71536	1.64806e-08	-7.78303	3.66319e-07	-6.43614
FTLP6	ENSG00000254984.1	1.71536	1.64806e-08	-7.78303	3.66319e-07	-6.43614
ARNILA	ENSG00000235072.2	1.89067	1.65044e-08	-7.7824	3.66663e-07	-6.43573
VEGFB	ENSG00000173511.10	1.3039	1.65172e-08	-7.78206	3.66762e-07	-6.43562
LMTK3	ENSG00000142235.12	1.51096	1.65461e-08	-7.7813	3.67218e-07	-6.43508
RPS2P4	ENSG00000196183.5	1.48991	1.65802e-08	-7.78041	3.67789e-07	-6.4344
LINGO3	ENSG00000220008.3	1.39607	1.6694e-08	-7.77744	3.70128e-07	-6.43165
CDC42EP1	ENSG00000128283.7	1.60271	1.68638e-08	-7.77304	3.73705e-07	-6.42747
HCFC1R1	ENSG00000103145.11	1.28891	1.69331e-08	-7.77126	3.7505e-07	-6.42591
MAPKAPK2	ENSG00000162889.11	1.74479	1.69652e-08	-7.77044	3.75384e-07	-6.42552
NPM1P40	ENSG00000236523.2	1.74479	1.69652e-08	-7.77044	3.75384e-07	-6.42552
AC003070.1	ENSG00000267344.1	1.97397	1.70288e-08	-7.76882	3.76413e-07	-6.42434
AL031846.2	ENSG00000279833.1	1.97397	1.70288e-08	-7.76882	3.76413e-07	-6.42434
PIF1	ENSG00000140451.13	1.84917	1.70512e-08	-7.76824	3.76719e-07	-6.42398
LSM7	ENSG00000130332.15	1.4118	1.72163e-08	-7.76406	3.79794e-07	-6.42045
SPSB3	ENSG00000162032.16	1.4118	1.72163e-08	-7.76406	3.79794e-07	-6.42045
MIR4673	ENSG00000263403.1	1.4118	1.72163e-08	-7.76406	3.79794e-07	-6.42045
AL365181.4	ENSG00000272971.1	1.57574	1.75055e-08	-7.75683	3.85794e-07	-6.41364
RXRB	ENSG00000204231.11	0.927493	1.75058e-08	-7.75682	3.85794e-07	-6.41364
PHF1	ENSG00000112511.18	1.09414	1.76566e-08	-7.75309	3.88903e-07	-6.41016
MBD3	ENSG00000071655.18	1.42838	1.76646e-08	-7.7529	3.88903e-07	-6.41016
[truncated: 9,023 more rows]
